# Supplementary material for: Genome-wide study of C2H2 zinc finger gene family in Medicago truncatula
Source: BMC Plant Biol. 2020 Aug 31;20:401. doi: 10.1186/s12870-020-02619-6 (PMC7460785; doi:10.1186/s12870-020-02619-6)
Supplement: Supplementary file 1 — Additional file 1. C2H2 ZFPs in Medicago truncatula. The list of gene ID, location, probeset, physicochemical property, splice variant, ortholog locus, motif, and protein sequence for each C2H2 ZFPs. [file 12870_2020_2619_MOESM1_ESM.xlsx]

## Sheet: Sheet1
Additional file 1. C2H2 ZFPs in Medicago truncatula
Gene ID	MtrunA17r5.0 Gene Locus	Mt4.0v2 Gene Locus	Probeset	Mt4.0v2 Chromosome	MtrunA17r5.0 Chromosome	MtrunA17r5.0 Start	MtrunA17r5.0 End	Mt4.0v2 Start	Mt4.0v2 End	Protein Length (a.a.)	Splice Variants	Isoelectric point	Molecular weight (Dalton)	Arabidopsis ortholog locus	Arabidopsis BLAST E-value	Soybean ortholog locus	Soybean BLAST E-value	C2H2 Quantity	C2H2 Type	Protein sequence and motifs (The words in red and blue color indicated the C2H2 and EAR motifs, respectively)
MtrunA17_Chr1g0173421/Medtr0100s0160	MtrunA17_Chr1g0173421	Medtr0100s0160	Mtr.33367.1.S1_at	scaffold0100	Chr1	23186156	23191641	38849	42066	287	1	8.78	31753.9	AT2G41835.1	4e-111	Glyma.02G183100.3	1e-141	2	C,C	MGTPEFPDLGKHCADSDCKLVDFLPFTCDRCYQVYCLEHRSYIKHRCTKADKQDVTVVICPLCAKGVRLVPEQDPNITWENHVNTDCDPSNYEKVTKKKKCPAAGCKEILVFSNTIKCKDCTIDHCLKHRFGPDHKCPGPKKVETNFPFMNLMNRSRKKESKTNSSSTSSSSKWTTSFLNAASNIRASAEAGMSKLSGEINQAWGTSSDGGRKSNDNGQVEQCPQCGAKFSSITTLINHVQKVHERSGSRSAANVTIDACPKCSKGFTDPVSLVEHVEREHGGTSRR
MtrunA17_Chr7g0231181/Medtr0160s0030	MtrunA17_Chr7g0231181	Medtr0160s0030	N.A.	scaffold0160	Chr7	20746580	20748869	19377	20867	361	1	5.07	41342.6	AT2G45120.1	1e-67	Glyma.01G079900.1	2e-116	3	QM1,Q,Q	MDKYKCKLCYRSFNNGRALGGHMRSHMMNLLVTKQEEESSRTVQLSFEAESAPSSSSSSEDDDVDEKGLNYGLRENPKRSIRLVDQEFSFPQVDTSSVILQDIESETESSKNNPTRKRSKRVWKIRGFDQKYYNESATKKMKFFNKNDSSVVEHEPVSSVSDATTEEDVAFCLMQLSRDKWNRQNEQYEDVEDEDDDDEAEEEEEEEDEIEIERSLEDSDESQELLKVCKNNNKVRKGRYKCETCNKVFKSYQALGGHRASHKKIKPNITVEESSPEFEIVEKKVHECPVCFRVFNSGQALGGHKRTHVIHGSSSTTVPIFSSKRVTKSVIDLNLPAPIDDDEVSQIENSAVSDAEFLKTR
MtrunA17_Chr1g0148041/Medtr1g009770	MtrunA17_Chr1g0148041	Medtr1g009770	Mtr.13591.1.S1_at	Chr1	Chr1	1540276	1543615	1509159	1512465	408	1	5.54	46495.1	AT4G31420.1	1e-157	Glyma.11G172819.1	0	3	C,C,C	MSGLTCNSCNTEFTHDADQKLHYKSEWHRYNLKRKVAGVPGVTEALFLARQAALAQERDKSNESPMLYSCGLCGKGYKSEKAHAEHLKSRTHMMRASEGDSQSDGKAIIKPLPQRVVNKPPPKRVVDNSAEDDDSEDEWVEVDSDDDLVDDAAKSLTDMNMDENDENDDMDEDDVVDLDPSCCFMCDHKHKTIENCMVHMHKHHGFFIPDVEYLKDPKGLLTYLGLKVKRDYLCLYCNDQCHPFSSLEAVRKHMVAKNHCKVHYGDDDDEEEVELEEFYDYTSSYVDEQGKQLVVSGDADNNIELSDGSELVITKMSGDKKSTRTLGSREYLRYYRQKPRPSPANNIAITAELAARYRSMGLATVQSRQQIVRMKVLKQMNRSGVEHMRSKMGMKSNVI…
MtrunA17_Chr1g0149811/Medtr1g013130	MtrunA17_Chr1g0149811	Medtr1g013130	Mtr.9783.1.S1_at	Chr1	Chr1	2906544	2907924	2866484	2867657	262	1	8.63	29238.6	AT5G10970.1	3e-37	Glyma.14G110900.1	5e-68	1	Q	MERLSKEPCIFSSQETPPSPSTPLQNQHEKKKQQSIEVEEDITKVETLFDLNVSSNDSNLDCNSQQEPELNLITSLDVGNSLSQNNNTLDVEQRVFSCNYCHRKFYSSQALGGHQNAHKRERSIAKRGQRFGTQIIASASAFGFPILHNKQSYANMASLPLYGAFGNKPLGIQAHSMIHKPSHVSSNGFGNSYGHHHHHGWSNSRIFMDQQPGIAKLGIADFHRTSTSSRGSVGRFEVVDTMMNSAANKEMKQKQLDLNLKL
MtrunA17_Chr1g0151261/Medtr1g015930	MtrunA17_Chr1g0151261	Medtr1g015930	Mtr.46406.1.S1_at	Chr1	Chr1	4187409	4189889	4122613	4124578	360	1	6.19	41904.3	AT5G52010.1	7e-124	Glyma.14G084900.2	4e-139	1	C	MNTLSLHFYTPHSFLSLKPKPQPRIQCCSTNNNIIDDIDMVKTKQGTYEQKQNKVCVLWDLDNKPPRGPPYNAAVSLKNLAERFGDVTDISAYANRHAFIHLPQWVLNQRRERKNLDILERKGIINPPEPYVCSVCGRKCKTNVDLKKHFKQLHQRERQKKLNRLNSLKGKKRQKYKERFVSGDDKYNDAVREILKPKVGYGLASELRRAGVFVKTVEDKPQAADWALKKQMMHSMSRGIDWLFLVSDDSDFSEMLRKAREANLGTVVVGDVDRALGRHADLWVPWNAVENGEVMDMDLIPRNRDRRRTNSTSTTMDDFGDVLFFHEGEEMEDDFMLEYSDDDDFDEDSDEEDEDGFYIY
MtrunA17_Chr1g0151351/Medtr1g016010	MtrunA17_Chr1g0151351	Medtr1g016010	Mtr.243.1.S1_at	Chr1	Chr1	4224037	4227206	4158857	4161721	452	1	8.93	50683.1	AT1G55110.3	7e-103	Glyma.07G009100.3	2e-115	1	IDD	MMKGLSVEENMSNLTSASSEISASSATKNGKASTNLEPQTKRKRNLPGHPDPEAQVLALSPQTLLATNRFICEICNKGFQRDQNLQLHKRGHNLPWKLKKRNVNEIIRKKVYVCPEPTCVHHDPSRALGDLTGIKKHFFRKHGEKKWKCEKCSKRYAVQSDWKAHSKICGTKEYKCDCGTLFSRRDSFITHRAFCDVLSQESASISAVNPLFSSHSQFHQSHGFQPLSLKKEQDFNLRPEIPLWLLPTHLNHFQNPNPTTLFPNNSFNSNNITTASPHMSATALLQKASQIGVTTVSKTEPCRPHLMQTHVPSGMVMPSREEIGTTGFSHCLASYGNKAAITSDCFEESSSLLHDVMYGSESSHSQFEAVTAAMSMRGMFDTQRDNNNFEEQYSHFGKS…
MtrunA17_Chr1g0152661/Medtr1g018420	MtrunA17_Chr1g0152661	Medtr1g018420	Mtr.19367.1.S1_at	Chr1	Chr1	5351527	5353848	5294238	5295310	232	1	8.83	25225.1	AT1G27730.1	7e-56	Glyma.14G088300.1	2e-81	2	Q,Q	MALEALNSPTSTTPKFTFDEPNLPWTKRKRSKRSRSCTEEEYLALCLIMLARGHTNRHDFNPLNPPPTTIDNNNNNTKLSYKCSVCNKEFSSYQALGGHKASHRKNSVGGGGDDHPSTSSAATTSSANTNGGGVRSHECSICHRSFPTGQALGGHKRCHYEGVVGGGASAVTVSEGMGSTHSHQRDFDLNIPAFPEFANKVGEDEVESPHPVMMKKKARVFVVPKIEIPNFQ
MtrunA17_Chr1g0153141/Medtr1g019050	MtrunA17_Chr1g0153141	Medtr1g019050	Mtr.17656.1.S1_at	Chr1	Chr1	5716872	5720060	5659533	5662682	319	1	8.94	36527.6	AT5G52010.1	2e-51	Glyma.17G239900.1	1e-65	1	C	MLEKPNMHSLFLPNTNATTLTSSLLFLNTNNNFSSKARFQCSIKATNPNTKQVTNSNKKVIILWDLDNKPPHGPPYNAALSLKTFAERFGDVVSISAYTKRHSFFNLPLWNPNPNPNSFLCRVCGYECRSLTDVNIHFKRVHEYQKRKTLNRLKSIKLKRSKVNFIRKVHRYNEAKSNNAPLKVGFGMASELRRGGVFVKIVTVRGKVKAADSSLKREMMSGGVDSLVLVLVSDDSVFSKMLRKVREVKVETVVVGDYWGRDLGRNADLWLPWILVENGNVEYLMGGTVEEDLDDELEEDENIYDYDDYDYDDDGFYVY
MtrunA17_Chr1g0156521/Medtr1g024980	MtrunA17_Chr1g0156521	Medtr1g024980	Mtr.12786.1.S1_at	Chr1	Chr1	8027844	8031675	7957883	7961646	403	1	9.34	44137.1	AT1G75710.1	6e-141	Glyma.14G218700.1	1e-167	1	C	MALLNSLPEQSHPKTKTTLPKHKQKNQQQQKQKPPSSWDQIKNLLTCKQIEVSRVHDPSKPNNNNGYSKLGSSCSSICSFRDVVHGNTRVVHRSDNSSPESSILGQETSLLKRKPVNASSTRSASCSGKSSNGGGNYTSSSSSRGMQFRKLSGCYECHMIVDPSRLPIPRSTLCRCDQCGEVFPKIESLELHQAVRHAVSELGPEDSGRNIVEIIFKSSWLKRETPMCKIERILKVHNTQRTIQRFEECRDAVKSRASNTTKKNPRCAADGNELLRFHSTSLSCALGASGSSTLCAVPGCGVCNIIRHGFQKKGGVKTNASSGRAHDNSVGEDSRRAMLVCRVIAGKVKRVAEEGARVVSEEEMVCFDSTAGNAGSYSNLEDLTVFNPRAILPCFVVIY…
MtrunA17_Chr1g0161901/Medtr1g033340	MtrunA17_Chr1g0161901	Medtr1g033340	Mtr.4748.1.S1_at	Chr1	Chr1	11966092	11969476	11995588	11998885	251	1	6.34	27728.9	AT1G66140.1	1e-31	Glyma.07G174000.5	1e-83	1	Q	MMKTPNLNLEAENSLEVSSQVGSNIYLQESSHDLTKDSATTSSCLTKPDINPGSISLDLTLNFDPSDEDLKETSDTNSEVLGADQAHNTVSAPTIHRVFSCNYCRRKFFSSQALGGHQNAHKRERTLAKRAMRVGMFTERYTSLASLPLHGSSSFHPLGIQAHAAMHQNHMPSSSSMLMRAHDMRPTAKFEKDCFGAAPMFMHNDDVGIFWPGSFRQINQSVHNSNLNTSFVATEPPQQTSTTSPDLTLRL
Medtr1g037750	N.A.	Medtr1g037750	N.A.	Chr1	N.A.	N.A.	N.A.	14010559	14013123	434	1	7.9	48685.8	AT4G01020.1	1e-133	Glyma.18G014800.1	0	1	C	MKLGLVFLGPKTGYNKQISYYVKFYKLAIHGLEWKLDITPNGSHRVKITANATKTVAEGRRLLEELWRGKVIVHDNLTPATLQPILSKDGSSLTSSIQKATSTYIQFDRRNMKLRIFGSPDKIALAEKKLIQSLLSLHDEKQSVICLSGRDLPSDFMKQVVKNFGPDLHGLKEKVPGADLRLNTRNRTILCHGNSELKSRVEEITFEIARLSNPSSERFDTGPSCPICLCEVEDGYQLEGCGHLFCRSCMVEQCESAIKNQGSFPIRCAHQGCGNHILLVDFRTLLSNDKLEELFRASLGAFVASSSGTYRFCPSPDCPSIYRVADPDTASVPFVCGACYSETCTRCHIEYHPYVSCERYRQFKDDPDSSLRDWCKGKEQVKNCPACGHVIEKVDGCNH…
MtrunA17_Chr1g0166461/Medtr1g041455	MtrunA17_Chr1g0166461	Medtr1g041455	N.A.	Chr1	Chr1	15897693	15898196	15547636	15548139	167	1	6.09	19077.4	AT1G49100.1	0.015	Glyma.02G004300.1	8e-23	1	C	MTNGFSNTRHDVLNSVACRLCNRVFISSQAFVTHIESHMEHEGAAIRRLYSTDHINPQVQFPSHCIPPGFHVPIDTQNNNDGRIFQPQPRRNHFLNVGSMQLTQHGLPNPHVYQWKHLEEEEESSNDGTKAYIMQLEKPIKKIDFIDLVGNDDDNSGPQKLDLALKL
MtrunA17_Chr1g0168181/Medtr1g044225	MtrunA17_Chr1g0168181	Medtr1g044225	N.A.	Chr1	Chr1	17057970	17058467	16707542	16708226	165	1	5.71	18700.6	AT3G23140.1	5e-16	Glyma.20G206000.1	4e-29	1	QM1	MELEMITSSEDSDEQEVQDECIVTKRSYDCTFCKRGFTNARALGGHMNIHRKERTTYKAKQGTPNSSPFVPAVVSSQPSTYYCILEPPRNYDMYHQTSKTNPRNSPPTFQYDFLNTSSQSLLGTNLSLQIGSSHKGNDQVWRGIEKDGEGVDLELRLGHDSYSNY
MtrunA17_Chr1g0169521/Medtr1g046810	MtrunA17_Chr1g0169521	Medtr1g046810	N.A.	Chr1	Chr1	18139799	18140749	17662689	17663639	316	1	8.93	35893.1	AT5G04390.1	3e-09	Glyma.01G134100.1	3e-09	1	QM3	MNKPYSSPSSHHSFHKPKNSHDHDHQQSLENDKKNPGSRIYNCEFCHKTFTSSKSLGGHKTIHRSSKILVQPETNKQIRDHDVNNGGTLKKTTKITCVFSSSLHNHDHDDWKPKNHTSDVCHKVFSSNTALKGHMRWHTPKGLKKDTIIPSLTAPSSLEQSHLEFLPATDLSKYLPPISYKTKKRSPRRRRIADNDEEITIAAKTLLYLSKGGYEGSTKRQKISSNTVDDNEKMKEQGVLLTRCVCHNEKNLVLKLRIPKDTIFQTSQDSKEPAGSNLDIEGMKNVSEDETELGSRVVRNFDLNELPSDDFEDETN
MtrunA17_Chr1g0169591/Medtr1g047010	MtrunA17_Chr1g0169591	Medtr1g047010	N.A.	Chr1	Chr1	18204415	18204792	17726695	17730393	476	1	5.08	54368	AT4G31420.1	3e-105	Glyma.11G172819.1	2e-137	1	C	MLYTTSLSIGRVAGVPGVTEELFLARQTAPAQERDKSNEIPMLYSCGLCGKRYKSEKAHAEHLKSRTHMMRASEGDSQSDGKAIIKPLRQHVVNKPPPKRVVDNSAEHDDSEDERVEVDSDDDLVDDAAKSLTDMNMDENAENDDMDEDDDDVVDLDPSYVEYLKDPKGLLTYLGLKVKRDYLCLYCDDRCHPFSSLEAIRKHMAAKNHCKVHYGDDDDEEEVELEEFYDYTSSYVDEQGKQLVVSGDADNNIELSDGSELVLTKMSGDKKSTRTLGSREYLRYYRQKPRPSPANNIAIIAELAARHRSMGLASVQSRQQIVRMKVLKLMNRSGVEHMRSKMGMKSNGAWWSDLEAFLLDQEKYSRIFVEQLEYSKKLLTEISEDIRFKEQQVLAEQRG…
MtrunA17_Chr1g0170601/Medtr1g048880	MtrunA17_Chr1g0170601	Medtr1g048880	N.A.	Chr1	Chr1	19396393	19396854	18854098	18854559	153	1	6.43	17710.9	AT5G24620.4	0.23	Glyma.10G004000.1	5e-14	1	C	MANDFSNKRHDVQYSVACRVCDQVFRSNRALVTHMESHEGASIRRHYSEPFNPQGQFLWYSSPPGFHVPYDTQNMNDARIFQPQPHPRAMLQLTRNQIPSHVLPNPPVYQLEHLEEESSNDGTKPYIVQLEKPIKKKDDDNSAVPMLDLTLKL
MtrunA17_Chr1g0172861/Medtr1g052185	MtrunA17_Chr1g0172861	Medtr1g052185	N.A.	Chr1	Chr1	22052003	22052839	21073526	21074362	278	1	8.42	31712.4	AT1G02030.1	5e-12	Glyma.13G073300.1	5e-13	2	QM1,QM6	MRKKNTPYCSFYNPCSSYHSFDDNEKSQRSSIYECELCGKRFNSGAALGGHKTSHRSQPQNKKQRHNHAVNKDDKDDEKQKHCCRVCNKVFSSKQALCGHMRCHKRDGKDIHLPTSSSIDLSKYLLPISYPTNKGSKRKIIDEDVARTLIKISYDNNHGDSKRLKLSCGDMVNETVKEQTVMQTTGHVRVNDETVVIKEKDGSGNKRLKFSSNSEDISDIDESPETKVKDNNTSIDIEEKKNNNEGETVREPSHIELKADRVVMNFDLNEIPMKDETN
MtrunA17_Chr1g0174861/Medtr1g053530	MtrunA17_Chr1g0174861	Medtr1g053530	N.A.	Chr1	Chr1	26215989	26216741	22564015	22564767	250	1	6.31	28434.6	AT1G26590.4	0.0001	Glyma.10G257900.1	0.0006	1	QM6	MMKNSFSSSHHSIHHKPKNNVVDRENEKLHQGARLYKAYHNSNNLLKPKIQKHEHPQGINIDTLKINHSCVLCSKAFSSIEALNGHMKWHKQNGSKKGSNNCDLDQFPPIDLTKYLPPIRYETKKRSWDYFLDVETVNVAEIMVDMSQQSSANLNVNHRDNKRMKLCSSVDDDEKINEQGGVMQTSGKNNEKNRLVFRLKIAKGLNIQTSQASNQPASDDDDVENNTDEGDESDGESDLEFESNIFGILI
MtrunA17_Chr1g0175851/Medtr1g054450	MtrunA17_Chr1g0175851	Medtr1g054450	N.A.	Chr1	Chr1	27337204	27337992	23522533	23523389	262	1	7.04	30030.5	AT2G41940.1	7e-43	Glyma.09G107400.1	4e-80	1	Q	MDKKIIERETHDLMNVESFSQLPFIRPPPTNKEKGIRLFGIEFGGGATEDESSESPETTNNNNNINSFEVDNNNNNKDNNNNENNRRFECHYCCRNFPTSQALGGHQNAHKRERQHAKRQHLQSTMVHATTFSDPHLYHHHHQQQHPLYRFTSSSPSSLSSSPSYPTWNTNSTRFYNHPTTSSYSQQQPINGSPLAFWRIPNGTVQSNPSFNHERPLPLLASEERSNLWHSGQGVPSSSSASHNRYVYDSKRNDHVSLDLHL
Medtr1g058090	N.A.	Medtr1g058090	N.A.	Chr1	N.A.	N.A.	N.A.	25566943	25567218	91	1	8.69	10337.8	AT5G54360.1	4e-05	Glyma.12G059500.1	6e-05	1	QM6	MDHREMHACKFCNLSFSRVNALNGHMRVHREEKNKAMKEMITTLNQHEVKNQKVTNPSPSPSQGGEEIDLELRLGPTNATPSTKLNLDLKL
MtrunA17_Chr1g0179281/Medtr1g061130	MtrunA17_Chr1g0179281	Medtr1g061130	Mtr.9530.1.S1_at	Chr1	Chr1	30621911	30629151	26665891	26672968	1021	2	6.46	111883	AT2G36480.2	4e-146	Glyma.10G066300.4	0	1	C	MEKPRRPFDRSKEPILKRPRLIENPDRAPNSSVRPIQQRKQVNSGISTLSSASRFRQNDRELESSDFDGGGYEPQPIRFEDLVAQYKSALAELTFNSKPMITNLTIIAGENQAGQKAIAATICANILEVPSEQKLPSLYLLDSIVKNIGQDYIKYFAAKLPEVFCKAYKQVDPSVRQSMKHLFGTWKGVFPPQTLQIIDKELGFTPVINGSSSASTALRSDSQSKHSPHSIHVNPKYFERQRLQQSSRTKGVVGDMTGAIANSNDDHEMTDRDLGVARAWNNQRTHRDPFNDSVPEKSISASYEDNEHGSNLSRNLGMGIGRTDGRVAKLGHRNLSSKAAAGVSGTISGQRNSVGLKHSFSNTEASMHQPIRNIAGIQRNVISSSWQNSEEEEYSWDEM…
MtrunA17_Chr1g0180311/Medtr1g062780	MtrunA17_Chr1g0180311	Medtr1g062780	Mtr.1745.1.S1_at	Chr1	Chr1	31442504	31443839	27508558	27509884	297	1	8.67	33325.1	AT5G03510.1	1e-45	Glyma.10G059700.1	7e-74	2	Q,Q	MQVLEDQVLMVSKDHTQQIIKGKRTKRQRLPSPLRLTMPVSNSCNEGTSYDNNNNNSGGIEFVKIDSRDRSEEEKEEEEDLANCLILLARGHNHRHDYQNTHVSNHRDHNNNKSSNFYLYECKTCNRCFPSFQALGGHRASHTKPNKANCNVAQQKQAVTTSSFVDDHYDPTMNTILSLQAFAATPITTIPTTKKSKVHECSICGAEFSSGQALGGHMRRHRNLVNTSTTTTTTTTSMSLSIGSPKSHEAKKPRNGFKLDLNLPAPEVDQKDQSKFSFQPRENVIAFSNSSLVDCHY
MtrunA17_Chr1g0180581/Medtr1g063150	MtrunA17_Chr1g0180581	Medtr1g063150	N.A.	Chr1	Chr1	31703082	31703744	27782310	27783935	199	1	5.45	22342.6	AT1G02040.1	0.0003	Glyma.20G193000.1	0.0005	1	QM6	MDLDMGTGNTHKIKWVRARHKTKTLSSTTNDAGKQKMIWFFSYSVGKQNQHSCDVCNKVFTSNKALNGHMICHSPTAASSSSAQSYDDHFLPPKKRQVLRRRSYMNNDDDAIAAETLLHISHGGFETPQDCKEPSASNQSIDEKKMNEGETELGSKVVKNFDLNELPSNDVMNFELSSDDVKNLDLNEFSSDDCEDETN
MtrunA17_Chr1g0180621/Medtr1g063190	MtrunA17_Chr1g0180621	Medtr1g063190	N.A.	Chr1	Chr1	31767396	31770737	27846738	27850032	119	1	9.6	13744	AT2G36930.1	3e-52	Glyma.13G142300.1	2e-57	1	C	MGGKCPHRKVKKRRLSHKTDRRSKFLIKGDDMVYDELNKPQEDRKPLPLDEDLPGMGQHYCLHCDRFFASVAVRDEHFKTKKHRRRVKQMMGDAPHTQLDADLAGGMGMPDNGPKLMSM
Medtr1g067640	N.A.	Medtr1g067640	Mtr.11076.1.S1_at	Chr1	N.A.	N.A.	N.A.	29199780	29200410	170	1	9.72	19351.2	AT2G37430.1	3e-34	Glyma.13G133100.1	5e-54	2	Q,Q	MKRQRENEEKESINLATTLMLLSSRITQQNKTYSPVEFECKTCNRKFSSFQALGGHRASHKKLKLLDSEEAHKVNIHNNKPKMHQCSICGQEFKLGQALGGHMRRHRINNEGFSSSSINYQVIAKSSPVLKRSNSKRVMIMELDLNLTPLENDLKLLFGNNAPKVDNSLV
MtrunA17_Chr1g0182161/Medtr1g067650	MtrunA17_Chr1g0182161	Medtr1g067650	Mtr.11076.1.S1_at	Chr1	Chr1	33137729	33145512	29206724	29207532	171	1	9.7	19545.5	AT2G37430.1	2e-34	Glyma.13G133100.1	2e-54	2	Q,Q	MMKRQRENEEKESIDLATTLMLLSSRITQQNKTYSPVEFECKTCNRKFSSFQALGGHRASHKKLKLLDSEEAHKVNIHNNKPKMHQCSICGQEFKLGQALGGHMRRHRINNEGFSSSSINYQVIAKSSPVLKRSNSKRVMIMELDLNLTPLENDLKLLFGNKAPKVDNSLF
MtrunA17_Chr1g0182181/Medtr1g067660	MtrunA17_Chr1g0182181	Medtr1g067660	Mtr.2158.1.S1_at	Chr1	Chr1	33151108	33151605	29213057	29213587	165	1	9.92	18667	AT2G37430.1	2e-33	Glyma.10G045200.1	8e-55	2	Q,Q	MRDERVENIDLANCLILLSHPKETKPKKHFSPVEFECTTCNRKFSSFQALGGHRASHKRPKLDTLKLKLHAQTLGLLNNPKMHGCYICGKEFSLGQALGGHMRRHKISVNEGFSSVKKNKVVGKIPTLKRLNSKRVMCLDLNLTPLQNDLKLLFGNMAPKVDSFF
MtrunA17_Chr1g0184331/Medtr1g070250	MtrunA17_Chr1g0184331	Medtr1g070250	Mtr.27746.1.S1_at	Chr1	Chr1	34877399	34879290	30955961	30957093	191	1	5.35	21726.6	AT4G17810.2	6e-12	Glyma.13G121000.3	3e-58	1	Q	MEFSYLQDDSKSSSDENIDRSSDQNNDDDHDHHMGIGRSYECVFCKRGFTTAQALGGHMNIHRKDRANNNKSATKTNFAPPSSSKLVVDHDNYGDLGFYSTINPSHLARGGYYSSISSTTTTPEVDSLNYHQIYFPSHVQYSEMLCVENQRMFGQDWRGLSLYTNPLNKDKIENNNEVGELDLELRLGHYP
MtrunA17_Chr1g0184381/Medtr1g070265	MtrunA17_Chr1g0184381	Medtr1g070265	N.A.	Chr1	Chr1	34900270	34900833	30978130	30978693	187	1	8.7	21501.1	AT3G23130.1	3e-25	Glyma.10G034600.1	3e-55	1	Q	MEGNYYLNRNTRDHDHHHHNLGFEEHSWGTSWPARNYSCSFCKREFRSAQALGGHMNVHRRDRARLRSSLISSWVNSDQCPNNNKPNPTPSSTTPCSSPLYLSLSSPPSPSLPHTIHDDKKPRLTPSLSLPLLNPQRSEIMMSKSIKSYEEVKKHNVLMNNEQNITLELGIGLFKHQEEKLDLELHL
MtrunA17_Chr1g0187231/Medtr1g075430	MtrunA17_Chr1g0187231	Medtr1g075430	Mtr.23273.1.S1_at	Chr1	Chr1	37326763	37327793	33406305	33406881	191	1	5.66	21956.6	AT3G23140.1	2e-16	Glyma.10G184500.3	1e-30	1	Q	MNYSSEEGDDGYDQGKRRSYECTFCKRGFTNAQALGGHMNIHRKDRAKASKQPNSSSSQIGTKFYTNDETMVFPFASEQNSFIGNYQPSNMHGYSYEQPRSYEYPTAPNYHVGNYQTSNVHGFSYDQQGSSNWPNFHLNQELQGPDLSLQIGSTQHYVDDTHHQRIRRGNDQEDIEVDLELRLGQDSRFIS
MtrunA17_Chr1g0187511/Medtr1g075780	MtrunA17_Chr1g0187511	Medtr1g075780	N.A.	Chr1	Chr1	37497487	37498077	33577233	33577670	145	1	6.27	16170.5	AT1G76360.1	0.2	Glyma.20G207900.1	9e-23	1	C	MGGDIKNFVCGLCNHDCTNFESLISHLESHMARENLAIARLNHTNPQVKSMPNPLPPNFPMPKSLHENKTFVRSMLFQKPQQQSNVVDLASFSAPPSIHQQGAGGMEVSPIDGTKPYINMLDKPIDKNVFINFIDETSLNLELKL
MtrunA17_Chr1g0188901/Medtr1g077700	MtrunA17_Chr1g0188901	Medtr1g077700	N.A.	Chr1	Chr1	38586519	38587079	34710163	34710723	186	1	7.66	20119.3	AT3G10470.1	4e-19	Glyma.10G197200.1	3e-29	1	Q	MEASHEQQLSLGYREHINITEGNITQKVINPSQSPNPSSTSAYSSTREGETRESARYNVYACKTCNKTFTSSQALGGHRKGCQKKPRDGFKINNKSISLKLNSINGMGNIYASSSSSNKSKVYGCSICGSKFTSGQALGGHMTFHHAPVEETSSTPMASEPDEEDEEPPAKKMNVPLDLDLNLPAA
MtrunA17_Chr1g0188911/Medtr1g077730	MtrunA17_Chr1g0188911	Medtr1g077730	N.A.	Chr1	Chr1	38590191	38590775	34713835	34714419	194	1	9.03	21294.5	AT3G10470.1	1e-24	Glyma.10G197200.1	6e-36	2	Q,Q	MEASHEQQLSLGSREQQSPIPFSINIAYSSTEGGTRESARYNVYACKTCKKTFTSFQALGGHRKVHKKPRYDRQVQEFQFKTNNKSISLKLNSINGMGNIYASSSSSSNNTSTTTTTNNNSNTNNNKTKVYGCSICGSKFTSGQALGGHMTFHHAPVETTSSTPMALQPDEEDEEPPRKKMNVSLDLDLNLPAA
MtrunA17_Chr1g0193731/Medtr1g085590	MtrunA17_Chr1g0193731	Medtr1g085590	N.A.	Chr1	Chr1	42101692	42102579	38226970	38227857	295	1	5.32	33352.6	AT5G04390.1	2e-05	Glyma.10G197200.1	5e-06	1	QM6	MYSSSSPSHDHSFHQKPKTNNQSLQKTRYPSFSFVESSTTNDAGKENPEKKIIWRFSYSVAHNHNDVVKQKKHSCDVCNKVFTSNKALNGHMRCHCRQNGPTVAAPSFEKQQPCRRRRYMNIDDDDDDVIETVAEILLQLSRMGYEDVNHRGAKRKNLSCNMMDDNEKKKRKKKEQGVLLTSGGHDIEEKKTINEGETELGSKVVKNVDLNELSSDDNEGETELGSKVVKNVDLNELPSDDNEGEAELGSKDVKNFDLNELPSDDNEGETESGSKVVKNLDLNELPSDEFEDKTN
MtrunA17_Chr1g0196821/Medtr1g090240	MtrunA17_Chr1g0196821	Medtr1g090240	N.A.	Chr1	Chr1	44250632	44264960	40419285	40427883	692	1	6.41	77933.9	AT5G51230.3	3e-36	Glyma.10G193800.2	2e-73	1	C	MECNFSKRQSISSVKVKVGDHIIPQVTQFKYLVIHRIQAGWLKRRSASTVLCDAKIPLCKGIFYRTSVRSTMLYGTECWVVKNQHEHKVSVAEMRMVGRGRHRKSIQETIMKDLEINELEKDMVFDRSLWRRLFIMILKIRAQPSQFKISGILRLWFVLSTSKSVHIKIFAEEFGAMEKSLYHANTINDVPSSSTSSSSSTPSSPSSSSSSSRIIRSKEGRVAFNYRYYKNRLQRREVTENFSCPYCYLRCASYKGLRCHLLASHDLLNFEFSASEDCLAVNVSKKYDIWKFEFIADGIDPRLQTFMHCGKRTIQVRPEAARFEEFQDVDSPALADNADPPVLATDVDLPILANDLDSPILAITNNADPPVLAMDLDPLVLANDADSPVLALTNNADPP…
MtrunA17_Chr1g0197281/Medtr1g090703	MtrunA17_Chr1g0197281	Medtr1g090703	N.A.	Chr1	Chr1	44525632	44527478	40689061	40690814	355	1	6.64	39369.3	AT3G10470.1	9e-71	Glyma.10G197200.1	2e-125	2	Q,Q	MEPAPEQPEQQISLASREITNIIKGKRTKRVRPQSPIPFSITANSSTGEGGGGGGEREDCNNVDDVNNNTIINTNNNNTSPTTSYVEEKQDSTVVIDEEYDMANCLILLAQGQAKESSTKNTDDLDGGMMNYTKYSSRKFMEAATLDSGRAGFYVYECKTCNRTFPSFQALGGHRASHKKPKALAIAQEKKHLYDDDQEFQFKPNHKSISLQLNNNGKGNLHGGSNNNNKSKVHECSICGSEFTSGQALGGHMRRHRAPVGTSAANTTLSLTTMALEPDEDHPRKKRNVLSLDLDLNLPAPEDDHRESKFAFASKQHQQQQQQNGQKQQQQQQQQQQKQQTNLVFSAPALVDCHY
MtrunA17_Chr1g0198651/Medtr1g093095	MtrunA17_Chr1g0198651	Medtr1g093095	N.A.	Chr1	Chr1	45595956	45597251	41939075	41940250	294	1	8.61	33195.5	AT1G13290.1	5e-92	Glyma.01G086800.1	7e-101	1	C	MQTHHQYYSFSCESASCSSSLDDEDSIFLSLAPPGHQIPPKLTPPHPTISTTIPPLHQIPISTTTSLHHHHTCAVNVALNALINPTFTSKPSHTPIIPQYWIPSPAQILVGPTQFSCTVCNKTFNRFNNMQMHMWGHGSQYRKGPESLKGPKPASSSSMLKLPCYCCAEGCRNNINYPRARPLKDFRTLQTHYKRKHGGKSFECRKCRKTFAVRGDWRTHEKNCGKLWFCICGSDFKHKRSLKDHVRAFGNGHAPHTLESLSFDGHKVNENYMEEEESGSEDDDNDSEVVFSLN
MtrunA17_Chr1g0199101/Medtr1g094115	MtrunA17_Chr1g0199101	Medtr1g094115	Mtr.41957.1.S1_at	Chr1	Chr1	45933229	45937344	42286106	42289867	522	2	9.23	58063.9	AT2G02080.5	9e-102	Glyma.07G158000.1	2e-160	1	IDD	MAAASSSTSFFGIREENQSQITHHHPHPQSTTTSATSSAPSTTVPQKKRRNQPGTPSKFICEVCNKGFQREQNLQLHRRGHNLPWKLKQKSNKEPRRKVYLCPEPTCVHHDPSRALGDLTGIKKHFSRKHGEKKWKCEKCSKKYAVQSDWKAHSKTCGTREYRCDCGTLFSRRDSFITHRAFCDALAQESVLRHHNPFGSTHQLYATNHHISLGQISHQLQNHQNQITSSTSNNNNLLRLGSAPPKFEQNLISSPPLNHSSSFGHSIPSSSPFFNMSDISNQSFEEQQSQQGQFLNKQLHGLMHLPDLQGNTNTNNSNSSNLFNLMVHDQFNNMSSTQGTTLYINNNSSLSDHQVGFVNSMQHGQNMSSPHMSATALLQKASQIGSTNSTNNNKGSNND…
MtrunA17_Chr1g0199511/Medtr1g094740	MtrunA17_Chr1g0199511	Medtr1g094740	Mtr.19180.1.S1_s_at	Chr1	Chr1	46230412	46239609	42579741	42588916	1481	1	5.76	165007	AT5G04240.1	0	Glyma.20G181000.5	0	4	C,Z7,C,Z7	MGNVEIPNWLEGLPLAPEFRPTDTEFSDPIAYISKIEQKAGKFGICKIIPPLPKPSKKYVFSNLNKSLLKRPELGPDGSSLGAGNSWKMGSGDSGNDGESRALFTTRQQEVGQNVKKSKGVVQKSMACVHKQVWQSGEVYTIEQFESKSKTFSRSVLGTAKDVSPLVVESMFWKAASEKPIYVEYANDVPGSAFGESQGQFYRSHRRQRKRTDYKSRVDSSVCKETEMGGVNDTHNNESNGIASPSHAESCLETSKSAMTLSTSTPNEVSQPSKEMISDADNDMQGTAGWKLSNSPWNLQVIPRASGSLTRFMPDDIPGVTSPMIYIGMLFSWFAWHVEDHELHSLNFLHTGSSKTWYSIPGNYAFAFEEVIRTEGYGGDVDQLAALKLLGEKTTLLSP…
MtrunA17_Chr1g0207451/Medtr1g106730	MtrunA17_Chr1g0207451	Medtr1g106730	Mtr.8696.1.S1_at	Chr1	Chr1	51936145	51937421	48248085	48249261	251	1	8.71	27265.4	AT1G27730.1	1e-40	Glyma.10G257900.1	1e-77	2	Q,Q	MALELQTLNSSPTGATTTIPIPFPRFKQEENQERESLVKKKRSKRPRIGIGNPPTEEEYLALCLIMLSQSNNQIQSSPLKLNHKCSVCNKAFPSYQALGGHKASHRKSSSENQSTTVNETISVSVSTSKMHECSICHKSFPTGQALGGHKRCHYEGVINNNHNHNNSNSSGITVSDAGAASSSISHRGFDLNLPAPLTEFWSPVGFGGGDSKKNKVNVNLAGINEQEVESPLPVTAKRPRLFSGEDNDETV
MtrunA17_Chr1g0207691/Medtr1g107055	MtrunA17_Chr1g0207691	Medtr1g107055	N.A.	Chr1	Chr1	52148453	52149948	48459368	48461368	194	1	6.51	21309.9	AT1G66140.1	2e-16	Glyma.10G260600.1	9e-67	1	Q	MMIEGDQTSLTTATKEQPGEVIDRDKNIDDGSEDDSPKEWLNLSLGGTSLSTAGDPDSQSRPTKVFSCNFCLRKFFSSQALGGHQNAHKRERGAARRYQSQSQRTMALMGLSVNNPMLRSLGVQAHSLVHKPCRSGTMVAPSFQEAYAAGLGMAGTPFMSEDHTNQVWPGSFRMVPQQPQPPQETLKLDLDLRL
Medtr1g110710	N.A.	Medtr1g110710	N.A.	Chr1	N.A.	N.A.	N.A.	49951484	49955434	374	1	7.28	41113	AT1G68480.1	1e-45	Glyma.10G273800.1	4e-94	1	Q	MQGIESIVAQKGLNSGDILGRLLNIIVTTDIREREREVAEELIENFQSSLSSTITQLASILQSQTESLTNFVETSSFIFPSKRKGVFLISLSVGTIMRPQGNPLDLNNLPDEYSRDHGKQLLEDTDLPGCRKKKNGGKDGKDECGKVYECRFCSLKFCKSQALGGHMNRHRQERETETLNHARQLVFRNDHNLAPQPAPSHLVGCCPPPIPTAGYIPANNMGDQTIPMRFPRYFSGSSSTHIPPPPPPPQPSQPYLYSSPTRPVSFPTHLIPQHPMNEYHVGHVMSSSHHQQYHNMNYVAGAGGGESSYTCIGAPVRQGFIPGSSGGKDHHQDMEGTLNWGRSYSGGGGGGQQHRLDTNTPNSAALINRFQDGF
MtrunA17_Chr1g0210821/Medtr1g112270	MtrunA17_Chr1g0210821	Medtr1g112270	Mtr.41529.1.S1_at	Chr1	Chr1	54481981	54490241	50782752	50790900	582	2	9.35	61611.7	AT2G02070.2	6e-132	Glyma.20G109400.1	7e-176	1	IDD	MATSSSSASLFGFREEDPNPMNQQQHSLPPSSSTATPAAAPAPKKKRNQPGTPSKFLNYFIANLYPDAEVIALSPKTLMATNRFICEVCNKGFQREQNLQLHRRGHNLPWKLKQKTTKEPKRKVYLCPEPTCVHHDPSRALGDLTGIKKHYSRKHGEKKWKCDKCSKKYAVQSDWKAHSKTCGTREYRCDCGTLFSRRDSFITHRAFCDALAQEGPRQPPISLTGAIGSHLYGSSSNNNTMGLSIAQVAAQMPNMQQQDHHSSNSATEILRLGAAAANRSGQFDHHMLPQATFRPNSFFNNNIHEPNQNFVPHDPSQQQGLMMQNSHNSNNSNLFNMPNFLSSNSTNSSNNSFSEHLNVNNEGTNFFNGSGGTSSAPSLFSNVFSQGGNSNINAAAGTA…
MtrunA17_Chr1g0212561/Medtr1g115345	MtrunA17_Chr1g0212561	Medtr1g115345	Mtr.41238.1.S1_at	Chr1	Chr1	55758967	55760237	52052229	52053348	205	1	9.61	22876.6	AT2G28710.1	1e-23	Glyma.02G094500.1	5e-51	2	Q,Q	MKRERETDHNTNSITMAKYLMLLSGGSDKIFDQVNYSSNFNNRVFECKTCKRQFSSFQALGGHRASHKKPRLMEMTSDGDDHHGSILTSTTKAKTHACSICGLEFGIGQALGGHMRRHRRTESSKANNSNGNMHNFMTTTTTSSSNSGCSTIDNSTNTDSAKRSKGNSKRFLFLDLNFTPLENDLKFLKVGQPTPNLVDRFNSIH
MtrunA17_Chr2g0279291/Medtr2g009040	MtrunA17_Chr2g0279291	Medtr2g009040	Mtr.11956.1.S1_at	Chr2	Chr2	1747380	1752447	1738190	1743193	806	1	5.46	89213.3	AT1G22310.2	9e-30	Glyma.08G178400.1	0	2	C,C	MKMKMKKEEESTVQMECLTSIDSTTLTHSELQALSLSSLSSFDLNSTREIVTPKIDPSTFNHSAGSHRTYSRPHRRCRVAPPLLPTPTLPSDHRIIIDYLKQFIREDPKFDTVELRNPSIPEVKEFPLALPAGEVRKRKRGRKPKVKAHLEEEIVNKNGVVIDFAALSEVEHPFAAEIARRTEGLKEEEELLGFLSDLVGQWGSRRRKRRIVDASDFGDVLPLGWKLLLSLKRKDGRAWIYCRRYISPNGQQFLSCKEVSSYLQSLFGHADAQLQITQRSENILPELRVTTENVSNPAAASVARKEQDQRQIVATNSDASGLSVYNERFKEIALLEMDNLADVQIRDLFECHKCSMTFDEKDAYLQHLLSIHQKTTRRYRLGSSVSDGVIIKDGKFECQ…
MtrunA17_Chr2g0280501/Medtr2g010860	MtrunA17_Chr2g0280501	Medtr2g010860	Mtr.4746.1.S1_at	Chr2	Chr2	2560901	2562747	2551625	2553304	378	1	6.57	42643.5	AT4G27240.1	2e-75	Glyma.15G063600.1	1e-123	1	Z5	MLEFCVSLKNKLQCKPNKKHVYDPKTIKHQKGKNNQRTKSGLLDHSNIIQGSKRFLTNSSSLYQESEGSIEISDPIIHEILHDSSIGQICSSGRKDFEGSFRTTRSASTSSWLTNPVDYNEENVSSRTRLLVQMDSDDGPSILICHKCGEKLKNLNDVETHHITEHYSVTELEETSSRKIVETICESGTSFISSELWQIDCILKVHNMPKTFQCFEEYREMVKINANKLQIKNHARCLVDGNELLMFHGTNIACSLGINGSYSLCTLDYCGVCQILRHGFSTNKEFQGALGVYTSSTSGKAFDSIMLSDERAFTRKAVIMCRVIAGRVHCPFEEIQEKIDSGFDSFAEKISDHSNIEELCLLNPKALLPCFVVIYKQK
Medtr2g010870	N.A.	Medtr2g010870	N.A.	Chr2	N.A.	N.A.	N.A.	2562022	2566589	368	1	7.52	41522.6	AT5G54630.1	2e-70	Glyma.15G063600.1	9e-99	1	Z5	MPFEGFKNTRKWGTKWLKFVFLSRGSFNANHNQNKFMIQRHLGTKKVISISISIFKFMIQSKDLEGTFRTTRRASASSSSRLTNHVDDYDEENVSSRTRLLVEMDSEDCCPSILICYKCGEKLKNLTAVEAHHITEHSVTELEEDSSRQIVGIICGNGTNLVSSELRQIDCILKVHNMPKTLACFEEYREIVKINANKLHVNHPRCLADGNELLMFHGTNIACSLGINNSFSLCDLDYCGVCQILRHGFSTNMEFQGAQGRNGPEGALGVYTTSISGKAFESIIRLCDDEAFTRKSVIVCRVIAGRVLCPLEEIQENVDSGFDSLAGRISVYSDIEELYLLNPKALLPCFVVIYKQQKMEIRRRHSIA
MtrunA17_Chr2g0284671/Medtr2g017720	MtrunA17_Chr2g0284671	Medtr2g017720	Mtr.19338.1.S1_at	Chr2	Chr2	5479471	5480589	5435484	5437660	432	1	9.62	50932.2	AT1G03840.1	2e-52	Glyma.13G293800.1	8e-54	1	IDD	MHLKEYNTVKMHLNYQVMKRSARNPNLALPIRKRQKYTTPWFCGVVPIPYQYLIYSRINQSPLLGYHPRSGFLIGSYNGLLHFREPQNTHKVVAFRPGGLEVKVFNLGDNIRRDIQSLPVIPYFEINEGVYFSGSIHWLALYNYSHSLYEWAGITIDQFAIIISLNLSTETYNKLLLPRGFNEVTREVPILRVLNNHLCFSHEFKGTHLIIWQMTKYGVEESWNQLLKISHQNLPSIHPHPYWVPLYFSETCDYILIFANKLEDQAILYIWRNNAVERTKIKLKKSMWLYARDYVEIEGKIEERIESGRICNLSKIILYAHADPEAEVISLSPKPLMATNRFVCEICLKDFQRDQNLQLHRRGHNLPWKLKQRTSKKIRKRVYVCPEKIRVHNHPSRAL…
MtrunA17_Chr2g0308891/Medtr2g061690	MtrunA17_Chr2g0308891	Medtr2g061690	N.A.	Chr2	Chr2	31755952	31758138	26166865	26169358	350	1	8.73	40202.1	AT3G27970.1	4e-159	Glyma.19G070000.1	0	1	C	MDCRFETAETRRNKCAACYRQFNKVEHLVDHMKISYHSAHEPTCGICRKHCRSFESLREHLIGPLPKQECREIFANRGCKFCLKVLDSPNSRRIHQQKCQLSGLSGICGRFSNLGIRDNLSIGGGRGPQAVALACKMVGGGSDGSLDLCARVCLIDEYENIIFHSYVIPPIPVTNYRYETTGIRHEYLRDAMPLKVVQRKIQDFLCNGEPIWTIRSRGGKARILVGHGLDHDLASLQIEYPTPKIRDTAKYPPLMKTSKLSNSLKYLTQTYLGYDIQTGIQDPYDDCVAAMRLYMRMRTQNHRIEDYPLASDAQNRNNFASWRQNELERMSPEQMLDISRSDYYCWCMDP
MtrunA17_Chr2g0310101/Medtr2g067740	MtrunA17_Chr2g0310101	Medtr2g067740	N.A.	Chr2	Chr2	33014517	33015161	28357489	28358133	214	1	8.51	24071.8	AT1G24625.1	1e-10	Glyma.02G162200.1	6e-28	1	Q	MSETLRFGDGVTRENKKLKRKMDDANIDADSDVLLSLSVGGGGSGRSSFKPLKSHEEQREYPCKFCNKKFPSSQALGGHQNAHRRERVLSRIEKEIQLRTFGLGVHHFFPYSNHHQYPFIVAGSSPLYHGVGWPQFVSPAIYGNSIGMIINSAWPTQTPLNNNVGFENYQHNDHLQVPSFNVALNSHVVMVNNNHYEPNDNQNSSSFPDSSFKL
MtrunA17_Chr2g0315591/Medtr2g076060	MtrunA17_Chr2g0315591	Medtr2g076060	Mtr.1213.1.S1_at	Chr2	Chr2	37860457	37861134	31844082	31844759	225	1	6.94	25117.1	AT3G23130.1	8e-25	Glyma.12G230200.1	1e-52	1	Q	MMKRNNMNTNLKGYNHTYYNNPIITNKSDNNNGSSSEDYMMNGCYPWPPRSYTCSFCRKEFKSAQALGGHMNVHRRDRARLRQSSPPTTHEPAQLNEGSSMLNLNLNNPTITTTNPNLFSHSSSSSSSLSSSSATSLKPITCTLPLFVSPPSEFNRYVVVDGILLNPTLTTKTSEKSKMDGFECEDDCGMVKKSEILRMDLEIGLPGDYDNLDLELRLGTTTYSN
MtrunA17_Chr2g0320311/Medtr2g084315	MtrunA17_Chr2g0320311	Medtr2g084315	Mtr.4708.1.S1_at	Chr2	Chr2	41609882	41611166	35505557	35506438	293	1	6.94	32476	AT2G28200.1	6e-48	Glyma.12G178900.1	3e-73	2	Q,Q	MDMEGIIGSEEHGNDAGHLIKGKRTKRLRQLSPVTVATATMTSSCSSATGGGGSFSSTTFDDTEHEEEADMANCLILLAQGRTGRDEENQNLRPQNHHLHNNSQQVDGYNKTTTEKETKNGFDSYECKTCNRFFHSFQALGGHRASHKKPKMKEDKQSSPPRPRQLITATGEFEQENKQIHPKNINPLVPPVSLELRCGVNINFKPNKVHGCSICGAEFTSGQALGGHMRRHRACINNNNNNNKNNNVGVVTGFEDVHVRSRNVLELDLNLPAPEEDLRDSTFQFPALVGCHY
Medtr2g084355	N.A.	Medtr2g084355	N.A.	Chr2	N.A.	N.A.	N.A.	35532317	35534449	248	1	7.13	27950.9	AT2G27100.1	1e-64	Glyma.04G128800.1	2e-79	1	Z3	MKLDQISSDHNKTDDKSHNGSVGPTVIIRGLTYFKGLEGVELLDTLITYLWRIHGVDYYGMIETNEAKGFRHVRPERTGHEETVMAAKENIDAAAIEVLDPSVRKIRDEKYGWKYVCGAKGCTKLFHAAEVVYKHLKLKHLELALEQTSKLREDLYTQNYINDPDAPGGKPVMQQPQSEFERDFYDALFMRAKTWSQQFMRTGLVQGAIVMQTAAHIFVALYEGSIGPASRAMAAADQLTGKLGRKNL
Medtr2g084815	N.A.	Medtr2g084815	Mtr.37655.1.S1_at	Chr2	N.A.	N.A.	N.A.	35979101	35982483	279	4	4.87	29975.8	AT5G03740.1	4e-51	Glyma.12G181400.1	7e-102	1	C	MEFWGAEVKVGETIKIDPYDLEAAAIHISQVALGEAKKDKPNESVVIYLKVGEQKLVLGTLTKDKIPQISLDIVLEKEFELSHNSKAANSEDEDIPLITTEQNGKPEPKAEELKVSEPKKADAKNAAPAKNAATAKHVKVVDPKDEDSDDDDESDDEIGSSDDEMENADSDSEDEDDSDEDDEEETPVKKVDQGKKRPNESASKTPISSKKSKNATPEKTDGKKAGHTATPHPKKGGKTPNSDAKTPKSGGGLSCSSCSKTFNSETGLTQHSKAKHGAK
MtrunA17_Chr2g0324241/Medtr2g090285	MtrunA17_Chr2g0324241	Medtr2g090285	Mtr.38475.1.S1_at	Chr2	Chr2	44488923	44492290	38379614	38382827	516	1	7.14	58419.4	AT4G28260.2	2e-103	Glyma.13G298000.1	2e-152	1	C	MGGKLELGSCSNVGGSNNLREKGARIILRHIRAQGHPYIELRENGKKYIYFCVLCLARCYSDSVVYDHLKGKLHRSRLDYARRTLMKPNPWPFSDGLIFFDNSSEGDKEPETVNGNRNRLLKLIESGNDNCRAIVAFNEEAQSDAQPIARDDTQADGSMSVIPCLKIASEATNVKVRKIGLGKISARFAEKYGSLGNEIRRIWCEWLGKENNQQDDTEVQEHDFAVVVFPYSYDLGRDKVLEVEDAKSLLPSSSMLELEDERESGRKRKEPSSDVEDVDEIRRHYASEESPPLRNAPSTLTLDQSNSQLLQTNFVSNRAIRKAIRRRERLAAEKVCNICQQNMIPGKDVATFLNLKTGRVVCCSRNPTGAFHVFHTACVIHWILLCEYEMITDRLVNQN…
MtrunA17_Chr2g0324991/Medtr2g090745	MtrunA17_Chr2g0324991	Medtr2g090745	Mtr.2679.1.S1_at	Chr2	Chr2	44998993	45000100	38894235	38896799	429	1	8.91	47952.6	AT1G03840.2	3e-112	Glyma.13G293800.1	8e-174	1	IDD	MDNREISNGFLHENTTNPEAEVISLSPKTLMATNRFVCEICLKDFQRDQNLQLHRRGHNLPWKLKQRTSKEIRKRVYVCPEKTCVHNHPSRALGDLTGIKKHFCRKHGEKKWKCEKCSKFYAVQSDWKAHSKTCGTREYKCDCGTIFSRRDSFVTHRAFCDALAEETARINGSTNINNSLLGMGGNNIGNYNIMQNSLVPNIGTHFSSIFKPISCTNHETTNQTSRSGLSLWMSQTSHDTILANNSNLHEIHENWVFGNKFSSNNECQELTSSISLPLVNNNIDNKDSTTSTNNLVSVPSLYSSQHQSQSHHQTTSANMSATALLQKAAQIGTTSTESLFLGSLGLRCNSPSQDHGNKFCGVYGSSSVLTSSDLGSAESYISGELSQMPSIKRRRVQNE…
MtrunA17_Chr2g0326381/Medtr2g093960	MtrunA17_Chr2g0326381	Medtr2g093960	Mtr.51614.1.S1_at	Chr2	Chr2	46146676	46149436	40039886	40042385	414	1	9.13	46520.2	AT3G45260.2	6e-98	Glyma.13G327500.4	2e-122	1	IDD	MMSEEAVSDTSNFRGTSNSNPNPPNPNSNSVKRKRSLPGTPDPDSEVIALSPKSLMTSNRFICEVCNKGFKRDQNLQLHRRGHNLPWKLKQRNKLEVIRKKVYVCPEKSCVHHDPSRALGDLTGIKKHFSRKHGEKKWKCDKCSKKYAVQSDWKAHSKICGTKEYRCDCGTLFSRKDSFLTHRAFCESLVEGSARIGSVPAVISNFGNNLLINTQAPRNIPHGLFGLNPEYGGSGQETFMGNFPNNNIPHHSYLPNSSAFSSSGANSDLELVHTFGLLPQGQWMNYRYNDQHAETSFTSSGVLKLEQQQQEDKMHDLSHLYSQNQLQGCPSHVSTMQNTTTKVINGNNIVEVKKLFNHGNHATNFNEDQLSLTRDFLGVGDDSLKRTLLQQEMIPRFNP…
MtrunA17_Chr2g0327901/Medtr2g096540	MtrunA17_Chr2g0327901	Medtr2g096540	Mtr.18592.1.S1_at	Chr2	Chr2	47340188	47341067	41234502	41235280	133	1	9.46	15145.8	AT2G28710.1	3e-28	Glyma.13G333400.1	2e-39	2	Q,Q	MKRGREDKSELNCLMLLSKVGETKEPNTLKECGFKCKTCNKEFSSFQALGGHRASHKRPKLMYKLPNMKPKMHPCPICGLEFSIGQALGGHMRKHNSSFSIFKKSKKDHCERLNFCLDLNLTPLENGLVWTCT
MtrunA17_Chr2g0330171/Medtr2g099990	MtrunA17_Chr2g0330171	Medtr2g099990	Mtr.20702.1.S1_at	Chr2	Chr2	49012162	49015186	42897047	42899888	468	2	7.08	51892.2	AT1G55110.3	3e-110	Glyma.15G024500.2	2e-143	1	IDD	MSNLTSASGEASANSSGNRTHEVDAKFSQQYFASSQTQTHDETPAKKRRNLPGNPDPQAEVIALSPKTLMATNRFICEICNKGFQRDQNLQLHKRGHNLPWKLKQRTSNEIRKKVYVCPEPTCVHHDPSRALGDLTGIKKHFCRKHGEKKWKCDKCSKKYAVQSDWKAHSKTCGTREYRCDCGTLFSRRDSFITHRAFCDALAEESSRTVIPQPTQPNSHHNMNNLQTQDIQGFTLKKEHQSFNMLRPEQEVQIPSWLCQSSIDLSSNYSSLDQDLHLYENPNPRNGPTSTLPSYQPSSAASPHMSATALLQKAAQMGATSSCSSQSMMSGTHQQGHVSIVDSATNNMINSNGNFSLNLSSCEDQMINNSFSSSGFHGTSFEDTFAGNILHSNQDHNIN…
MtrunA17_Chr2g0330461/Medtr2g100280	MtrunA17_Chr2g0330461	Medtr2g100280	Mtr.13769.1.S1_at	Chr2	Chr2	49177627	49181339	43062965	43066107	366	1	6.15	41878.7	AT3G27970.1	5e-106	Glyma.15G023300.1	4e-167	1	C	MDNEEDPPEPPTKRHKCSACYKQYKKKEYLVEHMKTAYHSIHQPKCVVCEKHCKSFESLREHLTGPLAKGLCSAVFSQYGCQLCLTRFDSHASLSDHRETCRLAAPVPLGTNEFPCTNIHNNFLDSSDENDADCLPRAIAMDCEMVGGGSDGSLELCARVCLVDEDENLIFHTYVKPQIPVTNYRYDITGLTEEHLQDGMPLKEVREKILQILYNGESIGKVRLDGGKARLLVGHDLAHDLDCLGMSYPDHLMRDTAKYRPLMKTNLVCYSLKYLTRTYLGYDIQTGTHNPYEDCISVMRLYKRIRGQSHKEKGYRTLTPSDNILDMFDSWRSKELDNLTPDELYAISKSDYRCWCLDLKPRLAQA
MtrunA17_Chr2g0333741/Medtr2g104900	MtrunA17_Chr2g0333741	Medtr2g104900	N.A.	Chr2	Chr2	51475519	51477055	45217161	45218425	247	1	8.82	27887.2	AT5G10970.1	1e-32	Glyma.13G369500.2	9e-69	1	Q	MDLLRLEPCLSNNLNISFSEKRQTENEEKKHLLLDLTLPSKDSCDDESKQELNLINCFDTEPSMSMNSSSESNHGNELEPRIFSCNYCQRKFYSSQALGGHQNAHKRERTMAKRGNKSAVSLDFEHRYSSMASLPLHGSYKRSPSSLGIQVHSSMIQKPSYQTPFFGLSRYCGPNQWQKLPIYSQPASRNLHVEAETDGSSSLTSAIPTRSGKFSPRKVQNGFGGYNVTSLKNKQEELQKLDLSLKL
MtrunA17_Chr3g0079061/Medtr3g008310	MtrunA17_Chr3g0079061	Medtr3g008310	N.A.	Chr3	Chr3	1477784	1478611	1427175	1428002	275	1	6.24	31617	AT2G45120.1	5e-15	Glyma.09G230200.1	7e-33	2	QM1,C	MENNGRVCLICNRSFFNGKALGGHMKSHYAKLPIHSKTPIKNHVHEYSAELAKHPTHSISTSSPSIVNPRNNSTYNPQSLKGKFSCTLSNFGRNSGFQSYRTNPTGKRSKRKPRQFHMAEDREENTQFNMAEEKEENTQFNMDEEKEDNTQLQSVYSDLDIEAAETLGVILKKEWKQIEDKYYTEKKKASENGNTVFECDICHEVFQSGKDLFGHEKIQNKSDNLAGEIGRSGNINNVVNEKVHKCEYCFEIFESGELLEEHTKVHLYNYYDSDP
MtrunA17_Chr3g0079671/Medtr3g009410	MtrunA17_Chr3g0079671	Medtr3g009410	N.A.	Chr3	Chr3	2037202	2038125	2022517	2023440	307	1	6.27	34178.5	AT5G27880.1	1e-13	Glyma.06G311500.1	4e-55	1	Q	MASQSSSVSATSQDQGDSSNSKKIMIEKEIEHDQPSNSNPNKFFDFVKLSKDDSVLRSEVQEHDFFGTFQVGSSSRFPSNNNERKNENNDEEKNSDSKSFSCCFCKRKFSTSQALGGHQNAHKAERTLEKQRKQRYESGAFGLGQPHFNPYFSYPSTLFTRPYFSAIGTRMESMIQKPLFINPRITPHSFRPFGYGNGGLGLQEILNPSLVSLRNMEGSNSNSRVGILGTGDATTLRIEDGENNKIGTNLKFEDSSTNVTTSSNSNLEKKIIMAPTSTNDDIHDQSKSNNEEEPSDKSHGLDLSLKL
MtrunA17_Chr3g0081121/Medtr3g011970	MtrunA17_Chr3g0081121	Medtr3g011970	N.A.	Chr3	Chr3	3161076	3161987	3138680	3139591	303	1	5.99	33157.5	AT5G10970.1	1e-13	Glyma.06G311500.1	3e-47	1	Q	MASESSSISVTSQDQGDSSHSKKEVNMKEIEQVQTSNSKSDKPIDFLKLSNDNSVSVSKMQEHNFFGPIRVGSSSSLPNNNNQGKDANNGEKKTSDPVSFLCSFCKRQFSTSQALGGHQNAHKAERALEKQRQQRYDGSALSFGQPYFNPYLSYPSTLFTPYSYRSLGVRSESMIQKPPYFNPRITPHSFGYSHSALLQEMLNPSLVSLRNMGVGNSVIGNLGIGGATTSKIEYGTYNKIGAILELGDSSTKVATISNSNMEKQIIVAPNSTNDDDIHDQSKSNIEEEPSDSESSDLDLSLKL
MtrunA17_Chr3g0081131/Medtr3g011990	MtrunA17_Chr3g0081131	Medtr3g011990	N.A.	Chr3	Chr3	3178838	3179728	3156415	3157305	296	1	7.09	32587	AT5G10970.1	1e-12	Glyma.06G311500.1	2e-44	1	Q	MVSESSSISSTSRDRGECSHSKKVANMKEIEHIQSSNTKPDNPIDFMKPSKDDPVPVSKVQEHNFFGPIQIGSSSCFPNDNNQGKDENINEEKNSDSRSFSCSFCKRQFSTSQALGGHQNAHKAERALEKQRKQRYDDSASSLGQSYFYPTLFRPYDYRSLGVRTESMIQKPPYISPKITPHSFGYRHSALLQEILNPSLVSLRNMRGGNSGFGNLAIGGASTSRIEDGTNNKIGAILKLGDSSTNVAASSNSNIEKQIIVAPTSTKDDIHDQSKSNIEKEPSDSESSELDLSLKL
MtrunA17_Chr3g0081141/Medtr3g012010	MtrunA17_Chr3g0081141	Medtr3g012010	N.A.	Chr3	Chr3	3189387	3190304	3166965	3167882	305	1	6.01	33488.7	AT5G01860.1	1e-11	Glyma.06G311500.1	6e-54	1	Q	MASQSSRVSATSEDQGDSSNSKKEVIMKEIEHDQPSNSNPNKSIDFVKLSKDDSVLGSEVQEHNFFGPIQGGSSYFFRNNNNEGKDENNNAENNSDSKSFSCCFCKRKFSTSQALGGHQNAHKAERALEKQRKQKYENGVFGLGQPYFNPYFSYPNTLFTPSYYKGLGTRMESMIQKPSYINPRITPHSFGPFGYDNGALSLQEILNPSLVSLRNKNHGVGILGIGGASTSRIEDGTNNKIGAILKLGDSSTNVATSSNSKVEKDIIVAPISSNNDIHDQSKSKSNNEEEPSDSESFELDLSLKL
MtrunA17_Chr3g0082021/Medtr3g013960	MtrunA17_Chr3g0082021	Medtr3g013960	Mtr.2271.1.S1_at	Chr3	Chr3	3917300	3922581	3841517	3846657	624	1	4.6	69519.4	AT3G12270.1	0	Glyma.04G133900.1	0	1	C	MPSKTNQSEKEEKSPYKVEQEEDDDEEEVEEEQNWDDWEENDGDSDSEFICLFCDSNFSSCTSLFQHCASVHHFDFHVVRDSLNLDFYASFKLINYIRSKVAESRCWSCGLACQSKHDLQNHLHDVTDFNGIKPLWDDDKYLKPFMQDDSLLYNFGEFEEGEDEETSTMDEDLVKDLKDAIYGDNQDAVKKLVVNDDVYVSDDHSSLPSSSDKELVNGKDSRGSVSSIDKNPEEGSLISNPQNHIATHIRKVNESYFGSYSSFGIHREMLSDKARMDAYGQAILKNPSLLNGAVVMDVGCGTGILSLFSAQAGASRVIAVEASAKMAAVASQVAKNNGLLLNKSETRVNGNQKGVVEVVHGMVEEIDKIVELQPHSVDVLLSEWMGYCLLYESMLGSVL…
Medtr3g014030	N.A.	Medtr3g014030	Mtr.15403.1.S1_at	Chr3	N.A.	N.A.	N.A.	3875260	3882505	1731	1	7.55	197445	AT4G01020.1	0	Glyma.18G014800.1	0	1	C	MKKTFPTTNHRTTTRHDSYLRRQPPWRADHHWNPRFQSNHLYYRPRLPYFIVNLRLTHRLNLRREEIETLIADCKPNPDKFSFQPNESITASLNFNNGTDAISAVVWFWESRLSECRHELSPEFIEMNSDNSKHGDELKARLRSVFMSHVKELMEGKEINRWIKEWDRLSKEIKEVNSLLGKPFPVRVQDENIDRKKMLDGEKNLVEKRLKEFEYAMENILMYLEENNNNNDDDDDVNVIRFGERFDWEKICNFIVRERRRLEDGLPIYAYRKEILQQIYHQQITVLIGETGSGKSTQLVQFLADSGVGANESIVCTQPRRIAAKSLAERVREESGGCYEDSSIKCYSSFSSWNKFDSRIIFMTDHCLLQHYMSDKNFTGISCIIVDEAHERSINTDLL…
MtrunA17_Chr3g0086321/Medtr3g023750	MtrunA17_Chr3g0086321	Medtr3g023750	Mtr.7393.1.S1_at	Chr3	Chr3	7743563	7749448	7224689	7230508	393	1	9.14	42649.3	AT5G61190.9	4e-20	Glyma.08G242800.1	9e-30	4	C,C,C,C	MYPQQQHHHQQYQAQPYNFQQQQHQPYYSSFPDPSLHPPGTDPLANSTSFAPPVSIYTSQPTDYQNWIVPQSEPIRYDLAVGSSHEASAAPASLPSVWNGTWPPQIYGNETTTMLPNQTKVTIALRCEVCKVDVNSKDSYDSHIAGKKHKKNLQIQTNPTIASHANVQTDTSSIQGQALIGPVAKQSEPKKQVDSATVCSTCNVLCTSQDAYIKHLAGRKHAAQVALMSNNGIGPSIAEFKRNGVGPFQKAAKKIKVAQSVWCEVCKINCNSRDIYITHLAGKKHLKTLEKQSNPKIDVGTSGTSTATTTAIAPNTLIGPQEKPGTDQPKPKKASELDIETKKRKVVEGGAAVDGIKMCTLCNVVCNSQTVFNFHLVGQKHAAMVKKAGSVTG
MtrunA17_Chr3g0086331/Medtr3g023760	MtrunA17_Chr3g0086331	Medtr3g023760	N.A.	Chr3	Chr3	7752090	7754328	7233398	7235345	468	1	5.2	53477.3	AT1G26610.1	7e-32	Glyma.06G201200.1	1e-70	3	QM3,QM6,Q	MEEDQEVMKLKHVCKFCRKSFASGKSLGGHMRSHDHDHDDDYDDDHDDDGDEYVVAARRRMKKEEGYGLRENPKKTWRVLTDSTNEQEIQDPFDVVLDKLCKECGKGFQSMKALFGHMKCHKKKNSFELDEEEEEEDDDSNATVLPKRKRRSKRKLRTRYNKSNTSTSVVNFGDNSLDSIAESSDNSDEKEQEEVAMSLIMLSRDVRPWFGINSIAEFSDNNDDNDNDENSLEFEAPLTHLVSKIEGKKFITNSSEIVKMNKKPKKLDFGNVVSSDVMSKGKSLEVFDNDDGLKMKKARVSVVENGKDEKKKMEIEVDSDLAFEVNVVDSETKVTSEGEFRKRKYQKRGKFECATCNKKFQSYQALGGHRASHKRTKGFSASRNDQSSENGNSAELELE…
MtrunA17_Chr3g0099331/Medtr3g052770	MtrunA17_Chr3g0099331	Medtr3g052770	Mtr.12768.1.S1_at	Chr3	Chr3	24109009	24113950	20879420	20884055	272	1	9.16	31882.5	AT5G63280.1	1e-92	Glyma.18G094500.1	2e-126	1	C	MNKILVWFHRFVVFLLLTRVSSLPHIDDGHVDSDAARILDQEQSGDHQIHCSRERSRIAWKIVQEYLTPFVEKEKYNISRRCRLHPDNDIYRDQEQHKSHIDINEWQCGYCKKTFYEEKHLDQHFDNRHSNLLNLKESRCLADVCGALHCDHEINSGSKKSKCNPAAAARNKHICETIADSCFPVNEGPAASRLHEFFLHQFCDAHSCTGRGKPFSRGRRKKTNVFYIVASIFLVMLLVLFYLYMYLYQRGLKKESQMLRRVSQAGRKKKPS
MtrunA17_Chr3g0110091/Medtr3g065020	MtrunA17_Chr3g0110091	Medtr3g065020	Mtr.13378.1.S1_at	Chr3	Chr3	32841278	32844019	29334747	29337344	238	1	6.2	26423.4	AT1G66140.1	1e-42	Glyma.14G212000.4	4e-83	1	Q	MKPIFDLEVEATEEYESDVSSHVASTISTHQIETSTGSYSNSLSNSDSISLDLTLNFNNNDLVVRDSTGISFSSTSESSNELTIQRVFSCNYCRRKFYSSQALGGHQNAHKRERTLAKRAMRIGLFTERYACLASLPLNGSFRALGIKTHSSLHHGFSPPTIRPSPEIKSNVRFKQGSIGHPIFLEDDETELMWQGSFHQVTKGGSNTHQSSNMCFSEVNVKPLVDIENSAPELTLKL
MtrunA17_Chr3g0112181/Medtr3g068095	MtrunA17_Chr3g0112181	Medtr3g068095	N.A.	Chr3	Chr3	34211890	34213273	30725842	30727183	260	1	8.56	29588.2	AT2G37740.1	2e-20	Glyma.11G221500.1	1e-89	1	Q	MEESLNMMWMKRKQILHSHNEVVPSFGTINNRSWEEKAFAEDAARILGGCIWPPRSYSCHFCKREFRSAQALGGHMNVHRRDRAKLKQSLNHHNELELHSHHKNHFTTSRDNSSTWPSTTYTQENCFQPNMSSYSSSIKWGNNHKESLDSEQKGLANAKEQIFKGYGCNDYVETSLSMGQNNSMFGQKLQTEDDSCGGDKGINYKRPKTASISSSLPVLLKPCLNDRCLTFQSAEFVIGVKPGIEDLDLELRLGKLTQKV
MtrunA17_Chr3g0116441/Medtr3g075210	MtrunA17_Chr3g0116441	Medtr3g075210	Mtr.39763.1.S1_at	Chr3	Chr3	37705013	37714771	34214998	34224724	1572	1	8.3	177196	AT3G48430.1	0	Glyma.04G191900.1	0	4	C,Z7,C,Z7	MAESNGDVFPWLKSMPVAPEYRPTPAEFEDPIAYIFKIENEASKFGICKIIPPFPPSSKKTTISNLNRSFPNSTFTTRQQQIGFCPRKPRPVKRPVWQSGDHYTFSEFEAKAKWFERSYMNKKKKNSNSALEIETLFWKATVDKPFSVEYANDMPGSAFADTVENNNKPFSSVANSTWNMRRVSRAKGSLLRFMKEEIPGVTSPMVYLAMLFSWFAWHVEDHDLHSLNYLHMGASKTWYGVPRDAAVAFEDVVRVHGYGGEINPLVTFSILGEKTTVMSPEVFISAGVPCCRLVQNAGEFVVTFPRAYHTGFSHGFNCAEAANIATPEWLRVAKDAAIRRASINYSPMVSHLQLLYDLALALCSRIPGGISAAPRSSRLKDKKKGEGEAVIKELFVQDV…
MtrunA17_Chr3g0122071/Medtr3g084720	MtrunA17_Chr3g0122071	Medtr3g084720	Mtr.23793.1.S1_at	Chr3	Chr3	41707957	41708726	38260520	38261510	229	1	9.44	26066.4	AT5G22990.1	6e-18	Glyma.10G295200.1	4e-19	1	C	MNNNRLFQWMHGYNTTLKIYTHSSFDYDSSSSVGTNNFGSHAPGILKAMEILETQFGHLHTSTSSSSSSININMNDDIIINNNKNNNMMMTMNTYVAASSHLDLHNDMRKKKKRNENINDGRIHSLPHKKYGPYPCSKCNKIFETSQKFANHVSSSHCKFESEEDRKKRYISRIRKRPRLQIQKLNDGTTTFVPVIACGDKSHAYVNDDGHNMIALTPLPNGIKVKSEP
MtrunA17_Chr3g0123681/Medtr3g086770	MtrunA17_Chr3g0123681	Medtr3g086770	Mtr.19216.1.S1_at	Chr3	Chr3	42763979	42770888	39316838	39323283	1718	1	7.25	194662	AT4G01020.1	0	Glyma.18G014800.1	0	1	C	MKKTFSTNHTPHFHRQTPHSACPVYRHRRPGFYSNHRFDRPPERNPPHRPPNFILKLHLGRRALNRDDVDSLIGKCKPNPDNYCFYPCDGVAASLNFLQWTDARDAVVWFWESRISGGHDFTPELISNVMVPSDTVELEGSLRRVFASHVKELMEGKEVKKWVEEWDRVSKEISRVVSLLGKPFPIRVQEQNIQMKKGLDEEKSLIERRLKEFEFAMECILQHLEEDSKVDSGDDFVPVFRFGGGFDWGKIHSLIVRERRRLEEGLPIYAYRREILQQIHHQQITVLIGETGSGKSTQIVQFLADSGIGADETIVCTQPRKIAAKSLAERVQEESKGCYEENSIQCYSTFSSCQKFDDSRIAFMTDHCLLQQYMSDRNLSGVSCIIVDEAHERSLNTDL…
MtrunA17_Chr3g0134711/Medtr3g102980	MtrunA17_Chr3g0134711	Medtr3g102980	Mtr.37495.1.S1_at	Chr3	Chr3	50889988	50891697	47435455	47436584	236	1	8.38	25332.4	AT1G27730.1	2e-56	Glyma.06G045400.1	3e-81	2	Q,Q	MAMEALNSPTTATPFTPFEEPNLSYLETPWTKGKRSKRSRMDQSSCTEEEYLALCLIMLARSGNNNDNKTESVPVPAPLTTVKLSHKCSVCNKAFSSYQALGGHKASHRKAVMSATTVEDQTTTTSSAVTTSSASNGKNKTHECSICHKSFPTGQALGGHKRCHYEGSVGAGAGSSAVTAASEGVGSSHSHHRDFDLNLPAFPDFSKKFFVDDEVSSPLPAAKKPCLFKLEIPSHY
MtrunA17_Chr3g0137111/Medtr3g106230	MtrunA17_Chr3g0137111	Medtr3g106230	Mtr.5847.1.S1_at	Chr3	Chr3	52518087	52518983	49064784	49065723	228	1	8.21	25573.5	AT5G25160.1	3e-22	Glyma.04G062600.1	1e-60	1	Q	MEMPLQNPHETFEEEEKEAKVDTSFDLNVPNNDCDLGCNSMSNLVTCLDIDNSSKTSSENFTCGSESTSEPRFFTCNYCKRKFFSSQALGGHQNAHKRERSIAKRGRRTMFSATGTTSFLHNHLHHRYANMASLLPLYGANSNSMRPLSIKVHSIVQKPIHNFSSNGFGTESTYYGYHGWSRPLMNQQPGRGKLLMQTLQETGLLSQSSVGRFEEVKKDMVNSGTGLN
Medtr3g408380	N.A.	Medtr3g408380	N.A.	Chr3	N.A.	N.A.	N.A.	1472284	1473093	269	1	6.7	30721.3	AT2G45120.1	9e-14	Glyma.09G230200.1	9e-35	3	QM1,QM7,C	MENNGRVCLICNRSFSNGKALGGHMKSHYAKLPIHPKLPIHPKPPINNQVLEYSADLAKHPTHSISTSSPSIVSPRNNSTYNPQALKVKFKCTPSNFGRNSVFQSCPTNPTGKRSKRKPRQFHMAEEREENTQFNMAEEKEDNTQLQSVYSDLDIEAAETLGVILKKEWNQIEDKYYTEKKKASENGNTVFECDICHEVFQSGKDLFGHEEIHRKTTNLAGEIGRSGNIYDVVNEKVHKCEYCFDIFESGHVLEEHTKVHLYNYYDSDP
MtrunA17_Chr3g0079131/Medtr3g408420	MtrunA17_Chr3g0079131	Medtr3g408420	N.A.	Chr3	Chr3	1541044	1541871	1491113	1491940	275	1	7.24	31831.7	AT3G60580.1	1e-15	Glyma.09G230200.1	2e-35	3	QM1,C,C	MENNRRECHICNKSFSNGKALGGHMKTHLAKLPIPLKSPINNQAPEHSVESTKHQTHSISTSSSSISNPKNPIHNLRALKRNFYHTLLNFGKNSVFDSFPKNPTGKRSKRGRRQFNLAEDNTIFNVAKKKEENTRFNVAEENEEDTRFNTQIKLVYSDLDTEAAETLAIICVNEWKQVEEKYYIEKKKVSENGNIMFECDICHEVFQYCKDLVRHEAIHKKNNNLSEEIGISGKEYDVVNEEVHKCTYCLKFFEFDHVLEEHKTVHLSNFSDSNP
MtrunA17_Chr3g0104431/Medtr3g463270	MtrunA17_Chr3g0104431	Medtr3g463270	Mtr.13577.1.S1_at	Chr3	Chr3	28529159	28531554	25329997	25332232	389	1	8.85	43572.8	AT2G29660.1	2e-103	Glyma.18G066100.1	8e-169	1	C	MATIATFFNKFYYVLILIVHLGCFMFTVAAATAGKQDNRQLLPSKKRKISPLSQPSSPSHPKFKTHKTLSSSWHFIKHLFCKNSSKTVTTTPTTQSSPQSTITNTVKASTQSLISLVQPDPSFQDPPRKKQSESDISADNNNLFFPLRNDIFPCTACGEIFQKPNLLENHQSANHAVSELIGSDPGHNIVQIIFKSGWPETNTFPNIHRIMKIHNSQKILSKFEEYRETVKIKAARGVTRRRDERCIADGNELMRFHCSTFLCELGHNGDSSICSQQFCNICGIIKSGFSPKLDGISTLSTSWRAHVSIPDDIEREFKFMNVKRAMLVCRVIAGRVGSDLDDEVDKTDGGFDSVMARGESGVYTRLDEEELVVFNPRAVLPCFVIVYSV
MtrunA17_Chr4g0001081/Medtr4g006575	MtrunA17_Chr4g0001081	Medtr4g006575	N.A.	Chr4	Chr4	711951	712966	686663	687539	224	1	9.07	24965.1	AT1G80730.1	3e-28	Glyma.08G217100.1	2e-72	1	Q	MNLQCLKPSMDRKHKNDSSPQLVLDLSLSSKDPCGDSKSELNLLNCFHANLSESSSESSHENELDPRVFSCNYCQRKFYSSQALGGHQNAHKRERTLARRGYTTSMASSLPSYGLCNKSLGIQVHSMINKPSYQTPLFGFCSNGQNGWRRQNFDSQPAIGKLPLGNFHVRDEVESSFGGGISRVAMFPKRLANEGLGGYLFDSNTSHLQSKQEKLQKLDLSLKL
MtrunA17_Chr4g0009461/Medtr4g021270	MtrunA17_Chr4g0009461	Medtr4g021270	Mtr.45996.1.S1_at	Chr4	Chr4	7381739	7383572	6888889	6890129	336	1	6.42	37960.3	AT2G37740.1	1e-27	Glyma.03G067700.1	1e-79	1	Q	MEQDQCWIQTKRKYSMSNSNLASSLTNPSSSCYGDSWEEQAFAEDAAAGSLGGCIWPPRSYSCSFCRREFRSAQALGGHMNVHRKDRARLKQQPQNDQILYHNHHHHHHHELEIATHHVQNPLIQNVYNNNLFPNSPSCGLVYNKTNPNSHLDHFVSSTSSPSSASKALFGDETLISPFNSSESWLNLPGNDILCSTKFQLAVDNFDQKVSKGIIDARFRDKGGNDDESDVAMSLNLVLCRTHPLVEFESTKEEDFNCKKRKIDSSSNQLFSNSSTFDKQQNMQAKMFEFNPNSIEEVDLELRLGTRSKPQISAKLFVIIAFTATIYTGFCKLLLL
MtrunA17_Chr4g0012691/Medtr4g027440	MtrunA17_Chr4g0012691	Medtr4g027440	Mtr.28684.1.S1_at	Chr4	Chr4	10119496	10120980	9545698	9546941	378	1	4.99	42593.4	AT2G45120.1	1e-53	Glyma.03G033600.1	3e-95	3	QM1,Q,Q	MMEKHKCKFCMRSFSNGRALGGHMRSHMMNLPKQTESPTPPPPRAPTVQLSFEAESASSLSSYGLRENPKRSFRFTDPNQFIDAGSIILQEDRGSETESSKNPTGPRSKRVKKDNDPVKNSVQNESFSVLSSSSDITTEEEVAFFLISLSREDNNIWKTHTQRHDQQHQDDQYEQQQVEEDEDQEEDEDVEEEEEEEESEAESEEEEEELKPLKKVRGRYKCDTCNKVFRSYQALGGHRASHKKNKQVAESGGDYSISQHHEKINIEKNINVSEKKIHECPICFREFASGQALGGHRRTHNIGFGSASASTSAAAITTMVRRNVKVARVSANVGDSLLDLNFPAPMDEDEDEHEDNGDDDVSQVEGSAVSDAEFVKPH
MtrunA17_Chr4g0012791/Medtr4g028610	MtrunA17_Chr4g0012791	Medtr4g028610	N.A.	Chr4	Chr4	10180458	10181915	9612168	9613625	485	1	6.15	53971.7	AT1G02040.1	3e-33	Glyma.01G134100.1	0	3	QM1,Q,Q	MALIVDQQSNFKHFCKICKKGFGCGRALGGHMRAHGIGDETSQMDDDDPASDWEGGNVPPSNKRMYSLRTNPNKLKSCRVCEHCGKEFFSWKSFLEHGKCNSDDADEEFIISSPESDAMADDGDGVSARRGCGWSKRKRSMRTKVGSYNNNYNNPSSEEEDLANCLMMLSNAIVDPLEVEPEESCASASKDEERRNPMNFIAPLSYRIPYENNNNNNKAKGVAKGLFECKACKKVFNSHQALGGHRASHKKVKGCFAARLDQNPDDSIVEDDVITQDEFFPSKPNSTLQYDHGTSNNPTLMASSSKRKSKVHECSICHRSFSSGQALGGHKRCHWITSNAPDTSTLARFQQFQDQIEQIPKFDNSSEPIDLKLDLNLPAPTNTQIYLQPTWGANSSATK…
MtrunA17_Chr4g0019471/Medtr4g039340	MtrunA17_Chr4g0019471	Medtr4g039340	Mtr.51854.1.S1_at	Chr4	Chr4	14836839	14837234	13983478	13983873	131	1	4.66	14328.8	AT5G59170.1	1e-06	Glyma.06G036001.1	6e-08	1	QM5	MSKPGFLCGECGTMFPSPQALAVHVIEDHHPDYILESSKQGPPPINQPQSENAQPRPQNVEHQPQNALAPPQYVEHPPQNAPAPLQNAPAPPQNEPAPPQNAPAPHVQPFDLNQPPNVRDFDLNLPYTPDE
MtrunA17_Chr4g0019481/Medtr4g039380	MtrunA17_Chr4g0019481	Medtr4g039380	Mtr.17028.1.S1_s_at	Chr4	Chr4	14854820	14855173	14000983	14001336	117	1	4.64	12834.2	AT2G42840.1	5e-05	Glyma.08G131925.1	1e-05	1	QM5	MSKPGFLCGECGTMFPSPQALAVHVVEEHHPDYILESSKQGPPPINQPQSENAQPGPQNVEHQPQNALAPPQYVEHPPQNAPTPPQNAPAPHVQPFDLNQPPNVRDFDLNLPYTPDE
Medtr4g039400	N.A.	Medtr4g039400	Mtr.51856.1.S1_at	Chr4	N.A.	N.A.	N.A.	14004897	14005145	82	1	6.95	8998.1	AT4G13340.1	0.006	Glyma.13G321900.1	0.007	1	QM5	MTKAKFSCSDCNAKFPSPQVLAVHVIEQHHSNFILESSAKSQPPNHQPQPQNTPPPHVQPIGLSQPPNVRTLNLDPPSKSDE
MtrunA17_Chr4g0019551/Medtr4g039640	MtrunA17_Chr4g0019551	Medtr4g039640	Mtr.17006.1.S1_at	Chr4	Chr4	14932661	14933014	14078838	14079191	117	1	4.64	13046.4	AT5G38560.1	0.0002	Glyma.08G131925.2	4e-06	1	QM5	MSKLGFLCSECDTTFPSPQTLAVHVIEEHHPYLILESSKQGPPLNNQPQPENAQPQLQNDEHQPQNAPVPPQNAPAPPQNVEHQPQNASPPHVQPFDLNQPPNVRVFDLNLPYISDE
MtrunA17_Chr4g0027991/Medtr4g057230	MtrunA17_Chr4g0027991	Medtr4g057230	Mtr.42702.1.S1_at	Chr4	Chr4	29020727	29022098	20925367	20926644	293	1	6.38	32129.2	AT2G28200.1	2e-47	Glyma.12G081400.1	1e-75	2	Q,Q	MEEFVMEEKMVGFSKKDATYIAKGKRTKRLRFLSPCGVVAMASSCSSDESNIDLEDEDEDDEEEDLAKCLILLAQGGNHREDGGVVDENKRVKGSHGNKKIGETSTKLGLYIYECKTCNRTFPSFQALGGHRASHKKPKIMAEEKKPPSPPSQQPRPQSSSHDSQSDNLVANSDEYEEAEKPRGPMVSFQMGNHGLKAAINGNKAKIHECSICGSEFTSGQALGGHMRRHRVSVANAAAVAAPDERVRPRNILQLDLNLPAPEEDIRESKFQFPATQKSMVMAAAPALVGCHY
MtrunA17_Chr4g0029521/Medtr4g059870	MtrunA17_Chr4g0029521	Medtr4g059870	Mtr.18387.1.S1_at	Chr4	Chr4	30293490	30296243	22083892	22086566	495	1	8.77	55948.5	AT3G45260.2	7e-102	Glyma.11G155677.1	4e-158	1	IDD	MMSKQPFSVSPSNSNTMRASSSNQVQHSNPNPNPVPSKKKRNLPGTPDPESEVVAMSPKSLMATNRFLCEICNKGFQRDQNLQLHRRGHNLPWKLKQRANKDQIRKKVYVCPEKTCVHHEPSRALGDLTGIKKHYSRKHGEKKWKCEKCSKKYAVQSDWKAHSKICGTREYKCDCGTIFSRKDSFITHRAFCDALTEQSAKITTVPAALSNFRNDHLTNTQTPRIPHIFPGFQFHSEFVNSATSSEPPLGNYTNISQLHQNSDIMQTMDVFGSQPQWLNYNNANLSLPMLHGVMKQEQEENKDLSASVISSLYLSRSQNQNQQEAPNHLSVTTSLLQKESQMGSTRTIITNDNNTVFNNLNHFHIVHEVQKFYNKQCESEELNELVNLEGSNSSTNLGG…
MtrunA17_Chr4g0031161/Medtr4g063510	MtrunA17_Chr4g0031161	Medtr4g063510	N.A.	Chr4	Chr4	31664777	31665325	23514217	23514765	182	1	6.64	20583.4	AT5G14010.1	0.57	Glyma.10G182100.1	3e-24	1	C	MATIVSIFNQLFFACKFCNQVFTNFQLFKTHHDSHFVQENFAMRRLSHMSSQRVLHQHQPNFPRPMLMHGTDGNFAGNRAFQEPQQQQALLISQPRVNQFSNPSLQVVASQPPMPSLRNNVNVTNMTSSVAPPILQMNDEIEVSSIDGTRAYIKQLDKPIDNNVCAPSASINDEIMNLELGL
MtrunA17_Chr4g0032111/Medtr4g064873	MtrunA17_Chr4g0032111	Medtr4g064873	N.A.	Chr4	Chr4	32361242	32362329	24223252	24223803	173	1	5.57	19304.3	AT3G53820.1	2e-15	Glyma.12G059500.1	3e-45	1	Q	MESDQHDKGGDDQDAKQVNPRSYECNFCKRGFSNAQALGGHMNIHRKDKAKLKQQSSTNYQTQLPSNLEGSSSEDLNKLLPNLNTNIVSQQAPSRGDEILVTQVRQQLPLFAESPTRNETQINPQGQVQREIITTQEALLLSAQDSSSELDLELRLGPEPHDSSKPTGTRKFF
MtrunA17_Chr4g0037041/Medtr4g073310	MtrunA17_Chr4g0037041	Medtr4g073310	Mtr.49247.1.S1_at	Chr4	Chr4	35708906	35709484	27731779	27732575	227	1	9.22	25671.8	AT2G45120.1	6e-10	Glyma.13G073300.1	3e-11	2	QM1,QM8	MRKKGTPSCSFYNPCSSFHSFHDNEKSQGPRMYECELCGKRFNSGNALGGHKTSHRRSHLQRHDKYDDEKQKHRCPVCNKVFSSNKAFCGHMILHHEKGSKSIHSPTTFLEQFQFQVAQTLFNMSCAAAGGGGDHGQVHKKFKVSSNVDNDKIKVKENNNNNSKKSLRLIFKIKDNKVWQCIQGEEKKKNNEGGGTGMEQSSNELKPKGVVMNFDLNELPTEDVAHE
MtrunA17_Chr4g0037071/Medtr4g073340	MtrunA17_Chr4g0037071	Medtr4g073340	Mtr.15068.1.S1_at	Chr4	Chr4	35729998	35730798	27752645	27754923	521	1	5.33	57771.7	AT4G04885.1	6e-104	Glyma.20G142500.1	4e-132	1	Z8	MLADGFHLGGNTLSEIPKNSSSVISNITRKRCFDELSYLRQPRQNPRALIDAYGSDKSQETSGSKPLLVERLDKNGKDKVMTTSWQNTEEEEFDWEDMSPTLEDRSRSNGFLQPTIGFSSEKPDIVAASATSSVSREFPGLNSNIEYGPPVLPATFEMRHSINVHAPHPPSITPIFPSKILPFPLHEHGVENNDISKRNLHQLPNQLPGPISSNPHNSGQMPPFQFFPSQNPPASQFTYKTSLPGHGAAISNPSQNAQFVMPLPSFQGGALPPLPPAGPYTLLQIPPNPNPCPSVSSQQPTVGYSNLFGSLMAQGVISLTNQAPAQDFVGIEFDPNTLKVRHESAISALYGDLPRQCTTCGLRFKSQDEHRSHMDWHVTKNRMSKNRKQKPSRMWFVSE…
MtrunA17_Chr4g0042091/Medtr4g081420	MtrunA17_Chr4g0042091	Medtr4g081420	Mtr.18526.1.S1_s_at	Chr4	Chr4	39529588	39532162	31572240	31574750	437	1	9.46	47611.4	AT5G54630.1	3e-175	Glyma.06G265800.1	0	1	Z5	MYKEKTKKGNMPTVWFSLKKSLHCKSEPSDVHDPKTRKHLSTILTKKGGGGRSGCSRSIANLKDVIHGSKRHIEKPPSCSPRSIGSSEFLNPITHEVILSNSRCELKITGFQEGINGGGNNASGGSSSGGSSTYVGTLRPGTPGPGGHPTMHYFNPSFRTSSTPPRKSPFLLSEGSNGFHGGGGVHSSNRMSLETDSNGSSTVTCHKCGEQFNKWEAAEAHHLSKHAVTELVEGDSSRKIVEIICRTSWLKSENHCGRIERVLKVHNMQKTLARFEEYREMVKIKASKLQKKHPRCLADGNELLRFYGTTVACSLGLNGSSSLCLSEKCCVCRIIRSGFSAKKELKGGIGVFTTSTSGRAFESIEIFDNEPSLRKALIVCRVIAGRVHRPLENIQEMAS…
MtrunA17_Chr4g0043071/Medtr4g082980	MtrunA17_Chr4g0043071	Medtr4g082980	N.A.	Chr4	Chr4	40221298	40223301	32265780	32267388	450	1	9.03	50130.2	AT1G26610.1	2e-62	Glyma.07G226800.4	8e-94	3	QM3,QM6,Q	MEEKHRKFVCKYCFKRFPCGKSLGGHIRTHMTEERNNAAAIAAAGGDAAEHVAAGVGDGGNLIYGLRENPKKTMRFVHSHHHHYNHHAATAAATTLEQNEMIKFCKECGKGFPSLKALCGHMASHSEKEKKINKAMMEEDTQSDDTDDDDDDVCVAATTMNLRKSKRRIRFKSITLSNQQPSSSSVNGGSSSVSEMEQEQQEEGRFVSESSDNNNEIVLETKSKIVIRNGNKFVANHAREFVAEKKKKLKMVGIGVSNNSDLRDFRYGSKKIKFVDSSVPNYEFKRPKVEADKSGFDDCRSKYNNNVTTIFKKSGMMNKDLDHDTKFDSRKKDNDISYDSTTDVESDEENSSESDSFPAAKSHNSKAVNRKKLSSSNKGKKKKKLKSKKSKEYECPICY…
MtrunA17_Chr4g0049671/Medtr4g093260	MtrunA17_Chr4g0049671	Medtr4g093260	Mtr.29350.1.S1_at	Chr4	Chr4	44904963	44910752	36983804	36989578	655	3	8.4	73737.6	AT1G69700.1	2e-25	Glyma.08G066700.1	2e-94	2	Z4,Z4	MASSFLLKLVFKSLHHFAWPLLALVYPMCASIQAIETDSDAEIKNIISYWILLSLIYLFEYAFMSLLLWFHLWPYIKLMIIFCLIIPDFGRASYVYNNLIRPMKLQIVSWRLNNYWRKCFVEKDDFLMHAERYMQENGTEALEKLIASKNTMCRPEVTNEIIATDNKEMLKSNAERLQIEHKDIKDSDAVEKKVLPAFKQDIPVLPKIGPSQNASLATVETNVTAERNSAGGEVPQSSTSTQKEVQKEWTCALCLVTTTSEKILNSHLSGKKHRAALQRQKDAETNGERILTEHKIIKDLDAVEKKEIHETKQDIPVIPKIGPSQNESSASVETKGTVEGDRAGGEVPQSSSMQMDLQKDRTCDLCLTTAEEILNARFSGRKHSAALQKQKDAEAINEI…
MtrunA17_Chr4g0049701/Medtr4g093270	MtrunA17_Chr4g0049701	Medtr4g093270	N.A.	Chr4	Chr4	44921460	44923368	37000248	37002156	324	1	6.34	37224.1	AT1G74520.2	4e-24	Glyma.08G066700.1	2e-87	2	Z4,C	MLINTTLLLFPSFLSRPLLALVYPMCASIQAIETDSSAKTKDLISYWMLLSLIYLFEYAFMDFLLWFQLWPYIKLMIVLWLIIPDFGRTTYVYNNLIRSTIPQIVTWRLNSYWRDCFAEKDNFLLHAERYMKENGTETLQKLISSKNTMCMPDAEVTNETIDTNSEEILKRNGERLQIEYKDIKDLEATEKIDFPPTKQTTYADIVASQKSSSSIEETKGTAESDTASGELPQSSATQKEVPKKWTCALCIVTTSSEKTLNSHLNGRKHKANCELALKAINLHEEPFRRINSKIICIVCNVLISSEEYMASHLIGKKHLSKIQT
Medtr4g093280	N.A.	Medtr4g093280	N.A.	Chr4	N.A.	N.A.	N.A.	36995528	36998363	469	1	7.54	53529.8	AT1G74520.2	7e-24	Glyma.08G066700.1	1e-94	3	Z4,Z4,C	MASSWLLKLAFKCIHHFAWPLVALVYPMFASVLAIETDSYAETTDLISYWILLSLIYLFEYAFMRLLQWFHLWLYIKLMAIFFLIIPDFGRASYVYNKLILTMKPHIVTWWLNDYRTKCSVEKDNFLMHAERHMKENGTEALEKLIANKNKTCSPDAEVRNEIIATDDKDMLMTNDERHETENKYIRDLEAIEKKEIPATKQDIPVIPEIGPSQNASSVTVETKGTAESDRAGGEFPKDCTQKEMQKKWTCALCLVTTTSNKDLNSHLTGRKHRDTIEALSIANKQPTLQKQKDAEGTNEIMATDNKEILKANGERLETENKDIKDLEAIEKKEFPSTEKRTYANIVASQTASSAIIETKGTAESVTACGEVPQSSTQKAVQKEWTCALCLVTVTCEKT…
MtrunA17_Chr4g0049651/Medtr4g093510	MtrunA17_Chr4g0049651	Medtr4g093510	Mtr.27572.1.S1_at	Chr4	Chr4	44899423	44904172	36978372	36982943	522	1	9.31	59208.2	AT1G74520.2	3e-25	Glyma.08G066700.1	1e-103	3	Z4,Z4,C	MASSWFLKLTFKCLYHFAWPLVALVYPMCASVQAIETDSYAETKDLISYWILLSLIYLFEYAFMNLLLWFQLWPYTKLMIIFWLIIPDFGRASYVYNKLSRFLKPHIVTWGLNNSWKKWFFEKDNFLMHAEIYMKENGTEALEKLIASKNTMCRPDAEATNEISATDDKEMLKTNGERLQTEQKDIQGLEAIEKKEIPATKQDIPVMLKIRPSQNASSVTVETKGTAESERAGGEVPRSSTQKEVQREWTCAICLVTTSREKDLISHLNGRKHRDTSEALISKKQPTRQKQKGAEATTNKTIATDNKKIPKKNGERFQTEKKNIKYLEAIDKKEISVTKQDNPVMPKIASSQNASSATVETKGTAKSDKAGEEYLKSSTQKELQEEWPCALCSVTTSSK…
MtrunA17_Chr4g0056091/Medtr4g100860	MtrunA17_Chr4g0056091	Medtr4g100860	Mtr.7101.1.S1_at	Chr4	Chr4	49572965	49574428	41629470	41630850	315	1	7.58	35506.7	AT3G60580.1	2e-47	Glyma.01G209100.1	1e-89	2	QM1,Q	MERHKCKLCSRTFGNGRALGGHMKAHLAIAKSQQKQFTQPGSFSSSESEEDEEEEEKALINYVLRENPKKSLKVADPEFSFVRETESVIVQDRESETESKNNPTRQQRSKRNRKQNNDNNHQNFLPQKKPKPSFMVPTTPSQFTEQEPVSSVSDTSPEEDVAMCLMMLSRDKWSRKMNNVNNVEQEEDEGSVEKISKVKLLKRVRGKHLCENCGKTFRSSRALGSHRSICCRDEAKNGNGNDDKIFECPFCFKVFGSGQALGGHKRSHLMIPSSSTSTANVNVNPTAARFKDSFIDLNMPAPLEEEDDLSVVSDA
MtrunA17_Chr4g0057971/Medtr4g104230	MtrunA17_Chr4g0057971	Medtr4g104230	N.A.	Chr4	Chr4	51025647	51031054	43071285	43076627	276	2	8.9	31596.1	AT5G63280.1	4e-91	Glyma.13G086300.1	4e-131	1	C	MKKVTVIVSILLFSILRFQPFVSSSPLLYGNQVYEESSGERNLNQEHEHAPEVHCSRERSRVASKVIEEYLTPFVEKENYQLSRKCRLHPENDMFRDQEEHRIYLDRNEWRCGYCKKSFREEKFLDQHLDNRHCNLLNLSHGKCLADLCGALHCDAVTNSKSSRSKCNPAAAARNRHLCESLADSCFPISGGLSASRLHELFLHQFCDAHSCSGKHKPFSRGGKGQGSFFRLAAGALILVLLPVFYLFIYLIQCDMNGRTQDLRRISKSGWKAKPS
MtrunA17_Chr4g0059921/Medtr4g107470	MtrunA17_Chr4g0059921	Medtr4g107470	Mtr.5864.1.S1_at	Chr4	Chr4	52466752	52477369	44479809	44489778	1637	2	5.71	185455	AT3G47910.2	0	Glyma.05G031000.2	0	1	C	MGHKKRNSVPPRSKLSPAASPVNQSPIGGAATATTTNGSTSPDADNSIILFDPNPNKIEFANNGSPQSEASHFSAIKVECERALTTFRRGNHNRAMKLMKELCLKEEGSFYSPFVHRIYGFICFKVASVITDCNAKQRHLKHAVDLARRAVELSPNSVEYAHFHASVMLEAATEAKDYEDVVHECERGLAIEYPTDPAKETLQDESEQKVSTMEDRILHVQGELRQLIQKSNIASLSSWMKNLSNGEERFRLIPIRRATEDPMEVRLVQTRRPNEIKKVTKTPEERRKEIEVRVAAARLLQQKSESPQSPNEGDREDRALDLNSGSSQRTGERRRHLRKNGSTAERRKWVLSYWDSVGMDVKKDLLKIKISDIVSHFNSTKDTLLKDVLSEALSYAEAN…
MtrunA17_Chr4g0061301/Medtr4g109340	MtrunA17_Chr4g0061301	Medtr4g109340	Mtr.13596.1.S1_at	Chr4	Chr4	53442188	53444964	45403067	45405757	516	1	7.91	58406.1	AT1G26610.1	2e-54	Glyma.17G076900.4	8e-178	4	QM3,QM6,Q,Q,	MEEDQIQEFKHACKFCSKSFPCGRSLGGHMRSHINNLSAEKAEHKEKQLIFSTKKNDSIGSEAATNGSYGLRENPKKTWRKRIADSSEDSYVYDKFCKECGKCFHSWQALFGHMKCHSEKERVSNSLEDQDSWTNDAKDVQSDNEITAPNRKKRSKRTRTRYNMVATATASSSVSEVEHEQEEVAMSLIMLSRDVSPWSGLHYLAAESSDNNSVYFEARSSVRTNLVTKFDANIAKLMKQSENKKYELGNSVSKNFKFKGKSLEILDTEKGFKMIKTGVSIKGFLKSTKSELDYLSTLEDSEVENGKSRVNGTESVLSKSATIRSSVNNPHHDHEDEFIKNFNKRGKFECTTCNKIFHSYQALGGHRASHKKNKGCFASKIESSENSIEFETDLSHHEP…
MtrunA17_Chr4g0061421/Medtr4g109510	MtrunA17_Chr4g0061421	Medtr4g109510	Mtr.27640.1.S1_at	Chr4	Chr4	53547368	53550805	45507757	45511103	640	1	4.93	73531.5	AT1G74250.1	7e-174	Glyma.05G021300.2	0	2	C,C	MASTAKRCHYEVLGLPRECSPEELRSAYRKLALQRHPDKLVKSGLSQSEATAQFQELQHAYEVLSDPKERAWYDSHRSQILFSDPNSKSNSVVPDLFSFFSNTVYSGFSDSGKGFYKVYSDVFDKIQANEINFAKKLGLGIDSVRQAPLMGNLDSPYAQVTAFYSYWLGFSTVMDFCWADEYDAMAGPNRKSRRLMEEENNKVRRKAKREYNDTVRKLADFVKKRDKRVIDMKVKKNLEMEKKKEEEKERKRKLEMERKERAMAYEEPDWAKVDEEEVEDLYEDDESEKKDEKEFYCVLCGKKFKSEKQWKNHEQSKKHKEKVAEFKDSLDDEEELEAEVDEEGESEREGVDEERLESEEDGVRVDDLEERIRDSLNVADEESANGVELNDDGDDDEFF…
MtrunA17_Chr4g0072571/Medtr4g128340	MtrunA17_Chr4g0072571	Medtr4g128340	Mtr.28629.1.S1_at	Chr4	Chr4	61621991	61622613	53465101	53466024	169	1	6.86	19115.8	AT5G57520.1	3e-29	Glyma.13G095500.1	2e-47	1	Q	MNNFHPNTFLHLNQPDNENIHHLNLDLVLEPSSSSSSSSSSMEQRIFSCNYCQRKFYSSQALGGHQNAHKLERTLAKKSREMSSAMQSSYAELPEHPSNFSTNYHLGSHGNAHLDNNYRQGHVMRHGGRKDQFSYGNSKEGGASWSRGYNSNSENVQEDISQLDLSLRL
MtrunA17_Chr4g0075321/Medtr4g132610	MtrunA17_Chr4g0075321	Medtr4g132610	N.A.	Chr4	Chr4	63620517	63626121	55443635	55449188	1047	1	5.58	119984	AT2G23740.6	1e-94	Glyma.16G143100.9	6e-145	3	QM9,Z6,Z1	MEELICVENRQDDIFKFDEEVIEVQCETSRNNNREEAELSFSEWLEVDEHLAVWFKWKENWHAGIKCASADWPLSTIKAKPTNDNEQNKYIVIFSPETRNYSWVDMLLVKSIHEFPQPIAYETYHEGLKMVQDLTIARQFIMQKLAVEMLYIINQFHLNALIEAARNVLVWKQFAMEASHCRRYLDLGIMVQRLQKNIMHCYIKDNWKLHSSESWAERCQGANNAQTVELLQEELFDSILWNDVHTLRDAPAQQNLCFEWNTWNHDVMKWFSTFLSFSSSSDTQQHASGSDGMHQASLQVGSKRPKLKVHRAYTHSRKEGTVEVPMVTEFPSQLISPVSETVVQSVDSEILFNNGTISRPLDETVVQISEEHDAKEGILDRQCQAYVESKGRQCVRMAI…
MtrunA17_Chr4g0075341/Medtr4g132670	MtrunA17_Chr4g0075341	Medtr4g132670	N.A.	Chr4	Chr4	63646236	63647478	55469351	55470593	398	1	8.26	44360.1	AT2G23740.6	2e-16	Glyma.16G143100.4	9e-33	2	Z6,Z1	MDVIPCQLISPVSETIVRSVDSEILFSQGTISTPLDEMVVQISGENDTENGIVDRQCQVYVKSKGRQCLRMAMRNDIYFYAHCSIKKEKCVKVITPICGGTAIGGSRCKNHSGSDGSNQVSLPVGSKRPKLKVHCAYTHSRQEGTVEVPMVTEFPSQLISPVSETVVQSVDSEILFNKGTISRPLDETVVQVSVEQDAKDGIVEQWRFRNNIYCCAHFSIKKEKCVKVLTPICGGTTIAGSRCKNHSLPNLSFCKKHLPNAHINKSSNSNCSTLKRKFEEICIGFSKIRICNDSVLAHSRIPLEIDTKSVIEDEDESFCLFRSYACALCFESFTNMKLLGSHVQKEHPVNYGEHLFLLKCIPCGDQFGTMEKLWLHVKSVHPAELKLSKYSLSKESNI
MtrunA17_Chr5g0396031/Medtr5g008280	MtrunA17_Chr5g0396031	Medtr5g008280	N.A.	Chr5	Chr5	1738099	1739262	1724313	1725476	387	1	9.04	41826	AT5G01860.1	8e-14	Glyma.06G311500.1	1e-31	1	Q	MIRFADQRCQSTVFFSNIQVGSASCFSKNKEEKSEKNNDEKNLNLRSFSCLFCKRKFSTSQALGGHQNAHKAERALKKQRKLRYDLGLGEPHFNLYFSYPNSFFTSPYYRKLGVRVESMIQNPSYISPGITSHSFGPFGYNNGALGLQEMLNPSLVSLRNMEGSNNNSGVGILGIGGGTTSSPFGYSNGTLGLQEMLNPSFVSLKNMEGSNSTSGVGVLGIGGGTASRIEDSKNNKICGILKCGDSFKNVASSSNSIIDKKNPRIIPNGFGPFGYSNGALCLQEMLNPSLPLVSLRNMESSYNGAGILGIGGGTTSRIEDDTNNKIGAIFKWGDSSKHVATSSNAIIKNKNIVDATTTKDDIDMSKFKAEEESSNYDSCGLDLSLRL
Medtr5g008310	N.A.	Medtr5g008310	N.A.	Chr5	N.A.	N.A.	N.A.	1738824	1739831	335	1	7.7	36542.6	AT5G01860.1	9e-12	Glyma.06G311500.1	3e-40	1	Q	MIELEHDPSSNSNFNKPLDFVKLSKEDSIHMSKVSEHKPFSTMQVGSSSRFPNNNNKGKDENKNEEKKMDSRTFSCLFCKGKFSTSQALGGHQNAHKAERALQKQLKQRYELGLGQPLLNPYFCYPNTFFTPPNYGALGVRMESMIQKPSYINPRIAPHGFGPFEYSNGDLHLKDILNPSLVGLRNMESSNSNRGVGILGFGGSTTSRIEDGTNNRIRGHLGYGNGALCLKDILNPSLVSLRNMEGSNSNSGAGILGFGGATASRIEDGTNDKIGAIIKSGDSSTNVATSSSTIINNKNSEDHTTTKDNIDLSKFNSEEESSNYDSSGLDLSLRL
Medtr5g008320	N.A.	Medtr5g008320	N.A.	Chr5	N.A.	N.A.	N.A.	1744167	1745171	334	1	8.22	36275.4	AT5G01860.1	9e-11	Glyma.06G311500.1	6e-38	1	Q	MKELEQDPSSNSNLNKPIDFVKLSKDDLIHRSKVSEHKSFSTMQVGSSSCFPNNNNKGNDENKSEEKKMDSRSFSCLFCKGKFSTSQALGGHQNAHKTERALQKQLKQKYVLGLEQPLLNPYFSYPNTLFTPPNYGALGVRMESMIQKPSYINPGITPHGFGPFEYSNGDFHLKDILNPSLISLRNMESSNSNRGVGILGFGGAITSRIEDGTHSRISGPYGNGALCLKDILNPSLFSLRNTKGSNSNSGTGILGFGGATASRIEDGMNNKIGAITKFGDSSTNVATSSSTIINNKNSVDPTTTSKDDIDLSKFNAEEESSNYDSSGLDLSLRL
MtrunA17_Chr5g0399261/Medtr5g012630	MtrunA17_Chr5g0399261	Medtr5g012630	Mtr.51715.1.S1_at	Chr5	Chr5	3856018	3856818	3852403	3853191	262	1	9.32	30143.3	AT2G45120.1	1e-25	Glyma.01G209100.1	3e-55	2	QM1,Q	MERYKCKLCSRTFINGKALGGHMKAHFATLRLSLPNPQPQTQPHHTPTNLFSFFSSSENEQNQQTVEQRDSNEKSLMYRLRENPKKSFKLSDPKFYFSTTETIVHDRESETESKNPTQKRKLTFGQNSVQKKLKQTLTNSHSPLTEAEPEPVTSLFNFSPEEEAAITLMMLSRDKWKINVAVKEEEQEVCGKYKSHKSICLQNETNLALTSSSDHKIFQCVFCPKVFGSYQALGGHKKSHLYPSWKKKKKLCFFDLNLPPSS
MtrunA17_Chr5g0399611/Medtr5g013150	MtrunA17_Chr5g0399611	Medtr5g013150	Mtr.11106.1.S1_at	Chr5	Chr5	4140333	4149277	4135544	4143938	478	1	8.3	54559.8	AT4G16845.1	2e-124	Glyma.01G206000.1	0	1	C	MGPLLSGPIQCVMNYVDGAMLFPSPPDRPRTSSHFLSSLSLLQLRVEEFNMCRQNSPVHNSGEEEITADESLLIYCKPVEFYNILYRRSLHNPTFLKRCLRYKIKAKQKRRLRAGIVVFNYRDCYNALRKTEVTEDFSCPFCLMQCASFKGLRFHLCASHDLFNFEFWVTNDYQAVNVSVKTDILRSENVADGVIPQSQTFFFCSRSRKRRPRGSVQNGKHANVNFLKLDSPEGIQNGVLQKDNDILSSKGENMSRASRSEKNLQNEGNGGVKFGPDHPSAMDYAEHVESSFNIPGASIAMPQSSEDPECSKSIYKSDPALPTKAKKLNADRSDSKSRMLLQKRQFFHSHRVQPMALEQVLSDRDSEDEVDDGVANLEDRRMLDDFVDVSKDEKQLMHL…
MtrunA17_Chr5g0400571/Medtr5g014400	MtrunA17_Chr5g0400571	Medtr5g014400	Mtr.25270.1.S1_at	Chr5	Chr5	4836185	4836940	4830733	4831488	251	1	5.8	28033.8	AT4G17810.1	4e-37	Glyma.11G043200.1	4e-78	1	Q	MATDIGLLSNMTQIQKSSQSQSQQHQPNPNSNTTTPPSPSSSTWMWNPKQHQEQEDEDSWEVRAFAEDTRNIMNTTWPPRSYTCTFCRREFRSAQALGGHMNVHRRDRARLHQTQPPLNSSHPSSPFINIPPQDLVANAGLCLLYHLPNPNNNAFASFNSSSPNGESPSTFLSISSSTSYPPNNLMMQMQACSPSFNFQVDNSARLINNSISSFSSKVDQQHATCTSIDDNGHEIEELDLELRLGNKPTPT
MtrunA17_Chr5g0403241/Medtr5g018850	MtrunA17_Chr5g0403241	Medtr5g018850	Mtr.25119.1.S1_s_at	Chr5	Chr5	7048647	7059834	7041525	7051964	1507	1	6.62	169347	AT2G23740.6	0	Glyma.01G180100.3	0	4	QM4,Z6,C,Z2	MEILPCSGVQYAGESDCPQRGSGTAFVYQEEPNCPENVEQAKLVDGQLNGSLHNMQELEIERRDDGTQNVADLLTNSNCQCNGASCCNCQGEDQKGYGGFHDFDEDMINERYLTSENSLSVVDTIDSESPNNGREGDLSFSEPKWLEGDASVALWVKWRGKWLAGIRCARADWPLSTLRAKPTHDRKKYFVIFFPHTKIYSWADMLLVRSIDEYPHPVAYKTHQVGLKLVKDLTAARRFIMQKLVVGMLNIVDQFHLNALTETARDVKVWKAFAMEASRCNGYSDFGRMLLRIHNSILAHYISANWLQHSSHSWIERCQSTNSAESVELLKEELFDSILWNDVNNLWDSPVQPILGSEWKTWKHDIMKWFTPSPPLSSSKDTPRQISLDPYQTNLQVSR…
MtrunA17_Chr5g0406781/Medtr5g023870	MtrunA17_Chr5g0406781	Medtr5g023870	N.A.	Chr5	Chr5	9533699	9534058	9513703	9514062	119	1	7.74	12986.4	AT4G35280.1	0.019	Glyma.10G182100.1	0.002	1	C	MQNPNPSKNSAPTTNKSPQDPPSDDESPKETNPTTLQLAADGEAGSDGQSKKSNIREVKHCHRCKHVFPTWAALMNHYREHYICCHPNGSPAPPGFSPLPSTLTPIPPKPDQHEGKTKT
Medtr5g023880	N.A.	Medtr5g023880	N.A.	Chr5	N.A.	N.A.	N.A.	9516895	9517865	172	1	4.73	18981.8	AT5G56200.1	0.046	Glyma.11G084900.1	0.0002	1	C	MQNPNPSKNSTPTTNKSPQDPPSDDEFPKETNPTTLQSSLSMEEEDVLKTALEVLVEFRARANGKLAADWEGGSDGPAMKRRKSNICEVTDVSPHCHRCKHVFPTWGAVMKHLQEHYFCCHPNGVSAFPSTSKPNPPQPDQYEEDSSDAASESDEGKGLGFDLNELPPNEEE
Medtr5g023900	N.A.	Medtr5g023900	N.A.	Chr5	N.A.	N.A.	N.A.	9525705	9526704	191	1	4.14	20922.5	AT1G70320.1	0.002	Glyma.11G084900.2	2e-10	1	C	MQNPNPSKNSAPTTNKSPQDPPSDDEFPKKTNPTTLQISSSMEEEDILKTALEVLVEFRARENGKSNICEVKDHASVYPNCYRCKHVFPTWAALMNHMEERHFCCDPNGSLAPPGFSALPSTSTAIPPQPDQYEGDDESQPMEIEDRSDDAASESDDAASESDEGDDAASESDEGKGLGFDLNELPPNEEE
MtrunA17_Chr5g0406791/Medtr5g023910	MtrunA17_Chr5g0406791	Medtr5g023910	N.A.	Chr5	Chr5	9553983	9554480	9533987	9535895	246	1	4.56	26526.9	AT4G35700.1	5e-18	Glyma.11G084900.2	2e-25	1	QM8	MENVPVNESSPNNTTPATSPQRTLAEHDQPPVETNTEGDTVLKTPEEVLAELTDDDDDLIPKGGDEGNEEDDGAFRTMVIALTADGSSVIQQVGSDGHVFKKRKGNQLKDPPSGSPTCPECKRQFATWKAAFGHMRKHPERAHRGFFPPPTFSTVAPVPAEGDGLGDKINEGVSSLARELVFDLNRSIESTAGSSAGGSGHITKEIQAAPAPEPAPAPAENEERRRRDFDLNELPPPEEDEETEEK
MtrunA17_Chr5g0409061/Medtr5g026530	MtrunA17_Chr5g0409061	Medtr5g026530	Mtr.12825.1.S1_at	Chr5	Chr5	10937905	10942090	10905448	10909488	68	1	9.88	7468.56	AT2G23090.1	0.055	Glyma.01G150600.1	3e-29	1	C	MTRGKQKIEAQKRNAEKNQKSKGSQIEARGAGLKITCPICKVQLANPNQLADHYASKHPKEKPPAESS
MtrunA17_Chr5g0418821/Medtr5g043930	MtrunA17_Chr5g0418821	Medtr5g043930	Mtr.538.1.S1_at	Chr5	Chr5	19224879	19227041	19300119	19301858	514	1	9.14	56425.8	AT1G26610.1	1e-84	Glyma.02G115300.1	2e-151	3	QM3,QM6,Q	MEDRVCKYCLKRFPCGKSLGGHIRTHMMSENSLQSNEEKRMNANASVNAMFKFDEGRKRKRLDLGSNGGGSGGDDGNLIYGLRENPKKTTRFVHSNAAATVQMEKFCKECGKGFPSLKALCGHMACHSEKDKGANRIESVSGVREKQKLVMDSQSDTEASVQTDSRRSRRMKFKNLSGGGGDNKSSSSLHWGNCSSSVSEVEQEQEDVARCLMLLSRDSTYKGRFPLVTESSDNNSVVVEEKSPSVDTKFAVMNRGKNIVGAKNNGFELAEKKLNKDGKMKSVEIGYVSDNSDSGYFTYGPKKVESDDSSDGFFRNDAKSSKVGYFSSFQDHDFESSKKIISRGRNRNSAEFKKVVLENSSKKTKNGYNNEVYESLKIDRESYSEDSAYESDENSSESD…
MtrunA17_Chr5g0423491/Medtr5g056450	MtrunA17_Chr5g0423491	Medtr5g056450	Mtr.22539.1.S1_at	Chr5	Chr5	25288119	25288595	23246234	23246710	158	1	7.79	18277.7	AT1G67030.1	0.008	Glyma.10G004000.1	1e-27	1	C	MAGEFSNIRHDVSNLVGCKYCNRFFRNTQTLITHIESHMEYEEAAIRKLYSTEHINPKRQFHPQCLPPHDGKIFQPKPTVIRPQPSKNPFFGHVGYRQMQLPPHVNQSKHLEGESSNDGTKAYIKQLEKPIKKIDFIDLVNNDDDNPDVNTLDLSLKL
MtrunA17_Chr5g0425411/Medtr5g062300	MtrunA17_Chr5g0425411	Medtr5g062300	N.A.	Chr5	Chr5	27421896	27422636	25869936	25870676	246	1	9.06	27561.9	AT4G35280.1	7e-52	Glyma.02G311100.1	5e-64	3	QM6,Q,Q	MKGGDKNWSDDQYRMKKKRKELGGESSSSNNIARTCTECGKIFWSWKALFGHMRCHPERQWRGINPPPNFRRQQQQLVTPEEQEGAASLLLLANSNPKNKNKNKNKKTTTTVVDDEDQFVCSCCNKVFGSHQALGGHRASHKNVKGCFAANTTHDDNHHPMTRGNVEGEEVNSNNNNNDCIIGHKCSICLRVFSTGQALGGHKRCHWDKGEPTTPTLPFDLNFPFPPLPPPAPDHSSSPLTLHLRL
MtrunA17_Chr5g0434121/Medtr5g077370	MtrunA17_Chr5g0434121	Medtr5g077370	Mtr.39393.1.S1_at	Chr5	Chr5	34333614	34336487	33031895	33034672	237	1	5.91	26564.5	AT1G66140.1	1e-43	Glyma.02G242400.3	5e-89	1	Q	MKQNIDLEVEACAEYESEVTSQVDSNVSTQETFYNITNPNSYDISLDLSLNFKNSEIPTTRDSNSIGFSLSSTSESSNEPATATIPRVFSCNYCQRKFFSSQALGGHQNAHKRERTLAKRAMRMGMFSDRYNASLASLPLHGSFRSLGIKAHSSMHYGFSPTTIRPHHHEVRNNMRFEQQGCVGFPIFLEDEESKLMWPGSFRQESGAGGAQQNFILTEVNPCVDIEKSTPDLTLKL
MtrunA17_Chr5g0434391/Medtr5g077800	MtrunA17_Chr5g0434391	Medtr5g077800	Mtr.11646.1.S1_at	Chr5	Chr5	34520190	34526251	33218580	33224183	325	1	6.7	36549.9	AT3G02860.1	4e-85	Glyma.16G168300.2	6e-133	1	C	MDAQAKKKALFRAKLNAQKKDKRIDSPLVRYNEFDQPVCRVCDVVLKSESLWDAHQVSRKHREAITNLKANAAGLTKQSNAKPDIPKAKPEQPSGSQFKIPKSPQEVPKPQSSSVLPPDFFDNNDAKKTRSEKDSVHLVDSDLGRNMGASAQSSVSNSKEKDHFHGNNNPTQSKVNQATVETKQTSVKTIDAEIKQGKGALPEGFFDNKEADLRARGIKLVKPDVKDEYKEFEKLIQEDLQEVDDRMEEEEIDAAEMIEEAESVEQRNLKEKVEMLKRKRLELKASKAKLSKSSGVVTKEARHEDSSSDDESGENFAVDWRAQHL
MtrunA17_Chr5g0435711/Medtr5g080660	MtrunA17_Chr5g0435711	Medtr5g080660	N.A.	Chr5	Chr5	35719543	35720247	34522376	34523245	234	1	9.16	26967.6	AT5G06070.1	3e-21	Glyma.18G036000.1	3e-51	1	Q	MEGSYSDQYWFWTKRRQVQAPIESWEEKAFAEDAARNILNGSMWPPRFYSCNFCKREFRSAQALGGHMNIHRRDRARLKQNLSPQKNNDLINSSLGNHYFSAKMSSKIDCNYHQLKPCSRRRSLSPSRIVSTIVNAREDNFLDCNDCVETSLSLGMFGQKSSTVLPCEEKGINCKRLKTNNISSLPSVFLKTCSNDHHRFLAFQQPSEIVLGLDHGMEDLDLELRLGKQQKIIK
MtrunA17_Chr5g0447971/Medtr5g097950	MtrunA17_Chr5g0447971	Medtr5g097950	Mtr.51583.1.S1_at	Chr5	Chr5	44083689	44088270	42891635	42895876	532	2	8.35	56485.9	AT5G61190.9	1e-15	Glyma.08G242800.1	3e-19	4	C,C,C,C	MIVPQSQLIRYDSAVGSSRETSAAPAILPSIQNGIPMLLILQSAGGSSQDTSAAPASLPSAQNGMPMLLILPAVGSSHQTSAVPASLPSAHNGSWQLQIYGNETKIMLPNQTKVIKAFRCEVCEIEVNSQVSLENHIAGKKHKKNLQRQTNPTVASHANVQTDTSSIQGQALIGPVPEQSEPKKQVDSIQGQALIGPVAEQSEPKKQVDSVKNVQTDTSSIHGQALIGPVAEQSEPKKQVDSVNNVQTDTSGIQGQELIGPVAEHSEPKKQVDSFKNVQTDTSSIQGQALIGPVAEQSEPKKQVDSVKNVQTDTSGIQGQALIGPVAEHSEPKKQVDSVKVCSTCNVVCVGQDTYNKHVAGRKHAAKVALKSNDGIGPSIAELKRKGDAPIEKAAKKIK…
MtrunA17_Chr5g0448221/Medtr5g098470	MtrunA17_Chr5g0448221	Medtr5g098470	Mtr.46384.1.S1_at	Chr5	Chr5	44299521	44300425	43107244	43108148	270	1	9.15	30880.7	AT5G56200.1	7e-14	Glyma.13G073300.1	6e-16	2	QM3,QM6	MDPNDQKKNNNKFDVGRIHQNTRANSMKAIEKKKSLASISKSCKVYEKPKGRHHDEGSTSSKIHKCELCNKIFRCGKGLGGHKRIHSQALGKEGESKAEANCNSNDVKLSCDVCKKNFQSNKALHGHMRSHPEREWRGMNPNKDNNIDYHDYDQDQYFLSAFNSKELVIDEESKSWPRRLFKTCKRGRSSGEVVIAAQILVYMSTDKHLHDTFDEDLDNEDKKENVLPSTSGLVGDIDETKLKNDNNKRRKKLVKLMNPYSTSKDNVLLD
MtrunA17_Chr5g0448611/Medtr5g099040	MtrunA17_Chr5g0448611	Medtr5g099040	N.A.	Chr5	Chr5	44575666	44576505	43383173	43384012	279	1	8.61	30650.4	AT4G35280.1	4e-52	Glyma.02G311100.1	1e-63	3	QM6,Q,Q	MKGGDKNWSDDHSSGDQYRMKDDTVTGKKKSKELGGESSSSSSNNIARTCTECGKIFWSWKALFGHMRCHPEREWRGINPPPNFRRQQLVVTPEEQEGAASLLLLSNSNPKNKKAKAKATTTVVDEDDQFVCSCCNKVFGSHQALGGHRASHKNVKGCFANTTTTITASSNSTTGRTFMTPHDDTMTRGGNVEVEGEAVNNNEMINCIIGHKCSICLRVFSTGQALGGHKRCHWEKVEPKTPTPTPTLPFDLNFPFPPLPPPDHNHSSSPLTLDLRLGL
MtrunA17_Chr6g0452881/Medtr6g011450	MtrunA17_Chr6g0452881	Medtr6g011450	Mtr.13815.1.S1_at	Chr6	Chr6	3175147	3181577	3246456	3252804	840	2	6.36	93643	AT4G04885.1	0	Glyma.20G142500.1	0	1	Z8	MSNEIVQKPPPSILVGRFKALLNQRREEDPRLRNSQPSTEEIVQIYELLLSELTCNVKPIITDLTIIAEQHRNHAKGIAFAICNRIVEVSADQKLPSLYLLDSIVKNVGQEYVRYFSQRLPEVFCVAYRQVDPSLHSAMRHLFGTWSKVFPPSVLRKIDVELQFSKPVNNQPSGVNSLRASESPRPTHGIHVNPRYVRQIEHSTSVIDSVAGERLDSTGTAGNANFGLLASKINQFVPSRVGRSSSPPRIGLDRHMPSYMDEYLADNSTGRTVERESPHHAVDYGLVKGLGREEESSEWSRKPFSGDSRKRFQTSMTYSLSNGQPRQNPRALIDAYGSDKSQETSGSKPLLVERLDRNGMDKVMTTSWQNTEEEEFDWEDMSPTVVDHGRSNGFLQPTI…
MtrunA17_Chr6g0481281/Medtr6g081160	MtrunA17_Chr6g0481281	Medtr6g081160	N.A.	Chr6	Chr6	36187257	36188177	28846842	28847660	272	1	8.44	30982.5	AT5G56200.1	5e-09	Glyma.13G073300.1	6e-29	2	QM3,C	MRRYRSPLSSNEDDTKTMMNNEVLVQESTYKCKTCGKTFSNGKTLGGHRRSHFLKMKRNHHQSQGNAYFNDDSYDDEEIAGKKKQTCYICENKFPIKNVFYGHMIRSHLDVVSKGVSPPSNYDIQKSFSSNSSKYSTQQNKEDNLSLPKWQNRGKRGRKCIGVVEGATNLLHLMSNKYFCTLSIDEQKSPEFPLPIKKRYCSVDESSSNGNGKKELIVNKNSFVLGCSLKIENKCDGNGDESDNNDEEKSNDAATEQNKLNFDLNDSYLVEE
MtrunA17_Chr7g0222361/Medtr7g022250	MtrunA17_Chr7g0222361	Medtr7g022250	N.A.	Chr7	Chr7	7580670	7581278	7148337	7149056	239	1	5.32	26817	AT5G01860.1	5e-10	Glyma.14G110900.1	1e-10	1	Q	MCNTNENKGKEKVNEESISNLKMMENQNNVNKRKVIVMEESHVETETSKFPQKDIAEEESIDSPKEISPFLLFGFIVDQRKGIQNAYSCKFCSRKFTTPQALGGHQSAHKFERSLVKKRIQAFSKAWINYSNGNQGISLNNVTPFHMGCGCQCYGFNNMIQHAGSSNFYAGNLFGALSHIPHIDEVNEADQGILSHKVNMTEIEFGSILEGGVVSDEVDQEDNETQEEEASKIDLTLKL
MtrunA17_Chr7g0222371/Medtr7g022270	MtrunA17_Chr7g0222371	Medtr7g022270	N.A.	Chr7	Chr7	7586820	7587221	7154316	7154892	161	1	7.86	18110.3	AT1G66140.1	3e-07	Glyma.14G212000.4	5e-07	1	QM1	MENHNNNNKRKVIVMDESHVETKNSKSPQKDIPEKESIDSPKEISPFLLFGFIVNHRKGIQNAYSCKFCSRKFTAPHALGGHQSSHKFDKSLVKKRIQAFNETWMNYSNGSTNFHARNLYGALPHVPHIDGVNEADQGIASHHKVNMTEIAEGGVVSDEVD
MtrunA17_Chr7g0222661/Medtr7g022960	MtrunA17_Chr7g0222661	Medtr7g022960	N.A.	Chr7	Chr7	7916238	7917104	7483943	7484809	288	1	8.33	31320.6	AT5G01860.1	2e-10	Glyma.06G311500.1	8e-38	1	QM7	MASKSLSITATSQDEGDSFHTKEGVSMKANEDQPSKSNSSESVDSVKLSKHDVVSPIQVGSTSSFHNNSNERKDEKKNEEKISDVKYFSCSYCKGQYSTLQGLRGHQNAHKAERAMEKQRKEMYNVGALGLGQSHLKPYIIDSSASFIPYNNYRGLGVRMESTIQKPPYTNPRITPNGSKYGYGALRLNDVLHPSLFNLRNNIEASNTGVGTLGFGGASTSRIKDGTNNKIGAILKLGDSSTATSSSSNTNKKNVVATTSAMDDDIKSNIEEEPSNFDSSELDLTLKL
Medtr7g022980	N.A.	Medtr7g022980	N.A.	Chr7	N.A.	N.A.	N.A.	7490685	7491503	272	1	7.02	29437.2	AT5G01860.1	3e-13	Glyma.06G311500.1	6e-29	1	QM2	MASKSFSISATSQDEGGSSHTKEEVNMKENGDQPSKSNSNKSVGSVKLSKDDVVSPNSNDGKDEKKYFTCSYCKGQFSTFQGLGGHQNAHKAERALEKQRKERYDAGALGLGQSHFKPYFNYSSTLFTPYNNYRGLGVRMETTIQKPTYTNPRFIPNGSGYGYGSLRLNQMLHPSLFNFRNNIEASNTGVGTLGFGGASTSRIEDGTNNKIGAILKLGDSSIATSSSSNTNKKNVVAATSAMDDDTDHDSKSNIEEEPSDSESSGLDLTLRL
MtrunA17_Chr7g0222671/Medtr7g023010	MtrunA17_Chr7g0222671	Medtr7g023010	N.A.	Chr7	Chr7	7930934	7931513	7498430	7499224	264	1	7.01	28544.3	AT5G01860.1	2e-12	Glyma.06G311500.1	4e-27	1	QM2	MASKSFSISATSQDEGDSSHTKEGVNMKANEDQPSKSNSNKSVGSVKLSKDDVVSPNSNDGKDKKKYFTCSYCKGQFSTFQGLGGHQNAHKAERALEKQLKERYDAGALGLGQSHFKPYLNYSSTLFTPYNNYRGLGVRMETTIQKPTYTNPRFIPTGSGYGYGNLRLNQMLHPSLFNFRNNIEASNTGVGTLGFGGASTSRIGAILKLGDSSIATSSSSNTNKENVVATTSAMDDDTDHDSKSNIEEEPSDLDSSGLDLTLRL
MtrunA17_Chr7g0222831/Medtr7g023560	MtrunA17_Chr7g0222831	Medtr7g023560	Mtr.23572.1.S1_at	Chr7	Chr7	8110851	8111795	7687352	7688191	184	1	9.25	20407.2	AT2G28710.1	5e-30	Glyma.02G094500.1	1e-76	2	Q,Q	MKRAREVDSITMANCLMLLSRGSDQFEATYSSTTSNNRVFECKTCNRQFPSFQALGGHRASHKKPRLMGENIDGQLLHTPPKPKTHECSICGLEFAIGQALGGHMRRHRAANMNGNKNMHNSNNTMSCSSGGGGDSSIDSSQKMKARNKRVLVLDLDLNLTPFENDMEFLKIGKATANLIDYFH
MtrunA17_Chr7g0224221/Medtr7g026977	MtrunA17_Chr7g0224221	Medtr7g026977	N.A.	Chr7	Chr7	9430911	9431981	9011525	9012595	356	1	6.64	39248.9	AT1G13400.1	4e-10	Glyma.06G311500.1	6e-33	1	Q	MASKSSTLSATSQDQDDSSSHTKEIVNMKENEDQAANSNSIKATDFVKLPRDDSVSKLKMHEGSAFRPYQSGSSSSLPNKNNEGKEDENKKHQSPNTNSNKSFDFTKLSKDHSLCKSKVQEHGFFSPIPAGSTSPFQHKNNEGKGDSRSFSCTYCKAKFSTAQALGGHQNAHRKERAFEKQCQQRYDQNPLGLGQPPSFNPYFSYRSTLFTPYNYRLPGVRMESMIQKPPYTSAKITPHNVGYGHGTLCLNDILNPSLVRSRNNRGAGILGFGGATSSKIEDGNKIRAILNYGDSFTNIASCSNSNKDKEIIVAPTSTADDIHNQEPNNEEHSDSEPNNEEDSDSESSELDLSLKL
MtrunA17_Chr7g0225091/Medtr7g028890	MtrunA17_Chr7g0225091	Medtr7g028890	N.A.	Chr7	Chr7	10294999	10295661	9996511	9997173	220	1	6.11	24573.8	AT1G66140.1	2e-09	Glyma.14G110900.1	4e-09	1	Q	MCNKGKDKVNEESVANLKMMVNQNNEKKRKAIMLEESDVETQNSKTPLKDVAEEESTDSSKKISPFLLFGFIVDHRKAIKNAYSCKFCSRKFTSPQALGGHQSSHKLERSLKKMIQGISLNTITPFHMGCGYQCYGFNNMIQHGGSSNLYAGNLYGAFQHISEIDEANEADQSMMSQKVIVSKIEVGKFSEGGAVSDEVDREDKETQEEEASKIDLTLKL
MtrunA17_Chr7g0225121/Medtr7g028915	MtrunA17_Chr7g0225121	Medtr7g028915	N.A.	Chr7	Chr7	10315056	10315694	10016494	10017132	212	1	5.52	23876.4	AT5G57520.1	2e-07	Glyma.14G110900.1	2e-10	1	QM1	MCNKGKEKVNEESVANLKTGENLNNENKRKAIVLGESHIETQNSKTPKKDVAEEESTDSSKEISPFLLFGFIVDLRKGIQKAYSCKFCSRKFTSPHALGGHQNSHKLERSVKEKIQAFNKAWINYSNDNQGISLNNIPPFHMGCGYQYHGYNNMIQHAGPSNFYAENLYGALQHISEIDEVNEGDAGSDEFDQEDKETQEEDASKIDLTLKL
Medtr7g029090	N.A.	Medtr7g029090	Mtr.11501.1.S1_at	Chr7	N.A.	N.A.	N.A.	10180279	10181778	191	1	9.66	21338.3	AT5G14140.1	2e-68	Glyma.16G056000.1	1e-90	3	Z7,C,Z7	MCREVFCPIAGCGARLASIEDFENHYNARHTASCSVCSRVYPTSRLLSLHVSEAHDSFFQAKVARGYDMYECLVEGCGLKFKSYKSRQHHLVDKHKFPTSFEFFKKALPSKKHRIKSQRKKPSQKEDTSGMMEVENAAMDDLVSAVSRLNTSDTAPSSISFGRRNTKGMSFVPRAVQRGKGSNSGSSVTKK
MtrunA17_Chr7g0225251/Medtr7g029095	MtrunA17_Chr7g0225251	Medtr7g029095	Mtr.11501.1.S1_at	Chr7	Chr7	10408498	10411267	10183494	10186818	219	1	8.89	24914.2	AT5G14140.1	1e-59	Glyma.16G056000.1	8e-89	2	Z7,Z7	MELENQNQDSNFPFWKPISRKFQPDSPFFAIGNLERELLVKQVALEFELTQEKEQLEDFIQEDGREVFCPIAGCGARLASIEDFENHYYARHTASCSYECLVEGCGLKFKSYKSRQHHLVDKHKFPTSFEFFKKALPSKKHRIKSQRKKPSQKEDTSGMMEVENAAMDDLVSAVSRLNTSDTAPSSISFGRRNTKGMSFVPRAVQRGKGSNSGSSVTKK
MtrunA17_Chr7g0235691/Medtr7g056183	MtrunA17_Chr7g0235691	Medtr7g056183	N.A.	Chr7	Chr7	26062057	26065938	19620839	19624899	434	1	6.3	47670.2	AT5G01160.2	1e-90	Glyma.07G144300.1	0	1	C	MLQIRLSKNPSSDGSAGVKQSPVETVTVACPDHLVLADLPVAKGIGTATASSVVRNVGRRSRRQLGERVHFCVRCDFPIAIYGRLSPCDHAFCLDCARSDSSCYLCEGRIQKIQTIKVMEGILICAAPHCLKSFLKRVDFESHIHEFHADLLRPNADKEDGNESEAQSVRQPTASDSTARGPLRQVFSPGSNSHDLEDRTRRQPPRDQAPSRPAMQQKPPFFGQQHHPSDSISGSVGGMQQGFHQQSFDMQQHPPQEPVQFTDRQQSVGPDNSFPEYPTMHPAQPTNVPPHPNSMLNPPMPFGYPPFLQDRAQPFYAAPYDMPRQDSSSDIGGDPNSLMGYPQGVPNGPNFQGNYPQPWNAAGVPFEQAQASGMAVDPRDSKGILTPQPMALPPPPPPP…
MtrunA17_Chr7g0239441/Medtr7g063220	MtrunA17_Chr7g0239441	Medtr7g063220	Mtr.38404.1.S1_at	Chr7	Chr7	29467671	29469107	23010633	23011049	151	1	7.73	17388.3	AT3G09290.1	4e-15	Glyma.18G185900.1	2e-40	1	Q	MSYSYFPIAFQRKMEYTQNPNKSDQIRWSSDDPGQVRSYSCTFCKRGFSNAQALGGHMNIHRRDRAKLKQQSSEENLLSLDIANKNPNDQADSEENHETQRGKLITTKELPHGSSFVGTQRIEEKKCDLDLELRLGYQPMDSSTLSTRSFF
MtrunA17_Chr7g0241531/Medtr7g066710	MtrunA17_Chr7g0241531	Medtr7g066710	Mtr.8483.1.S1_at	Chr7	Chr7	31098938	31102046	24295276	24298410	434	1	6.21	47799.3	AT5G01160.2	4e-90	Glyma.18G195500.1	0	1	C	MLQIRLSKNPSSDGSAGVKQSPVETVTVACPDHLVLADLPVAKGIGIATASSVVRNIGRRSRRQLGERVHFCVRCDFPIAIYGRLSPCDHAFCLDCARSDSSCYLCEERIQKIQTIKVMEGILICAAPHCLKSFLKRVDFESHIHEFHADLLRPNADKEDGNESEAQSVRQPTASDSTARGPIRQVFSPGSNSQHDLEDRTRRQPPRDQAPSRPAMQQKPPFFGQQHHPSDSMSGSVGGTQQGFHQQSFDMQQHPPQEPVQFTDRQQSVGPDNSFPEYPTMHPAQPTNVPPHPNTMLNPPMPFGYPPFLQDRAQPFYAAPYDMPRQDSSSDIGGDPNSLMGYPQGVPNGPNFQGNYPQPWNAAGVPFEQAQGGGMAVDPRDSKDILAPQPMALPPPPPP…
MtrunA17_Chr7g0245981/Medtr7g075170	MtrunA17_Chr7g0245981	Medtr7g075170	Mtr.41914.1.S1_at	Chr7	Chr7	34905519	34913007	28204129	28211196	635	2	8.23	70790.6	AT1G01930.1	8e-167	Glyma.09G267800.1	0	1	C	MASSQEKRHRSIFELPSNYFDSCRLLPSPHSSLPDHHTQTLQPPSNDAVDDIQNAVVSGPRLTCNTCKAHFDSLQDQRSHFKSDIHRFNVKLTIAGKNIVKEEDFEDLTSDFVKDYDVSSISGSESDDDDDSENESRSQNLVPNKSGISLKQKLFVSLQTGQRVSVWKSLIMNVSENVVYEDEQVQKNLVERLKSLTVEPSDKTRLRIVLLASGGHFAGCVFDGDTVVAHKTFHRYVVRAKAGKKQSAKDASGRTVHSAGASLRRYNELALKKEVHELLTAWRPYFDASICIFIHAPSSSRELLYDGEKPCFTNPQCVRNIAMIVRRPTLREAKRIYGQLTLVSYEADEKEILQSNQQDGVPIRKAKRNGAPTVSKVDIAGLDENDKAEVCSSNQNDEP…
MtrunA17_Chr7g0246011/Medtr7g075185	MtrunA17_Chr7g0246011	Medtr7g075185	N.A.	Chr7	Chr7	34930288	34931764	28216076	28229985	732	1	8.93	81704.8	AT1G01930.1	1e-139	Glyma.09G267800.1	0	1	C	MASSQKKLHRSIFQLPPYFFDHCRFLPSPPSQTLQPPSNHIDHIQNAVVSGSSLTCNTCKAQFDSFQDQRSHLKSDIHRFNVKLTIAGKNTVKEEDFEDLTSDFVEDWDVSSISGSESDDDSENESPGQSVIRGKSVESCKHKLFVCLQTGQRVSIWKCLIRNVSENVLYDDDVERLKSLTVEPRNNTRLRIVLLASGGHFAGCVFDGDTLVAHKTFHRYVARAKAGKKQSSKDAFGKTVHSAGDSLRLHMEHSLMKEVRELLTAWRPYFDASVCIFMHAPSSSRQLLFDREKPCFTNSQCVRNIAMIVRRPTLREAKRVYGQLTLVSYEADEKEIFPSNKQDVVPTLIDTPPASKVDMARLDINAKAEAFSSNKNDEHLASSKVKIESEFTINSTPLH…
MtrunA17_Chr7g0251581/Medtr7g083210	MtrunA17_Chr7g0251581	Medtr7g083210	N.A.	Chr7	Chr7	38743245	38743811	31979677	31980243	188	1	7.85	21074.1	AT5G14010.1	4e-13	Glyma.19G097200.1	2e-29	1	Q	MADPSAIYEFLMKQQTSSSPSPPPPRTTRRSSQPQQPSRIFQCQYCHRKFYTSQALGGHQNAHKQERAAARSKTINLNTTNNNNNVVPFSPPPQSYVSEQHEQGGFFHHYPYWQQMEPIQFQTPQQHHVEAATNTFHPMVPCNGYASGFGASSSTPHYVFSNNAASASTSPQFVDASDHVNLDLTLHL
MtrunA17_Chr7g0254221/Medtr7g086860	MtrunA17_Chr7g0254221	Medtr7g086860	N.A.	Chr7	Chr7	40545968	40546438	33781818	33782279	153	1	9.43	17591.7	AT5G14010.1	1e-12	Glyma.19G097200.1	1e-22	1	Q	MTDPALSIYNFLSREGAKRHYPPLPPPSTRTFQCHFCHRKFYSSQALGGHQNAHKLERAAARRSTKPLHNFHHHHHHNNNNGSFHPSSLIITDLRPKPKPQKESARFFHNYPLLEVEPFHQLHAGTSIISHEYDTPPPAEPSDHANLDLTLRL
MtrunA17_Chr7g0255971/Medtr7g089440	MtrunA17_Chr7g0255971	Medtr7g089440	Mtr.47944.1.S1_at	Chr7	Chr7	41894757	41899930	35008143	35013294	426	1	5.72	46907.2	AT1G05055.1	0	Glyma.19G129000.3	0	1	C	MNNIAGKPLNGDLEDDDEDEANDDGLEAWERAYTEDRSWESLQEDESGLLRPIDTTAIHHAQYRRRLRALASNAATARIQKGLIRYLYIVVDLSKAASERDFRPSRMAVIAKQVELFIREFFDQNPLSHVGLVTTKDGVANCLTDLGGSPESHIKALMGKLECSGDASLQNALELVHSNLNQIPSYGHREVLILYSALSTCDPGDLMETIQKCKKSKIRCSVIGLAAEMFICKHLCQETGGTYSVALDESHFKELILEHSPPPPAIAEYATANLIKMGFPQRAAEGSVAICTCHEEAKTGGGYTCPRCKVRVCELPTECRVCGLTLISSPHLARSYHHLFPIVPFAEISPSSQNDPNHSFPNTCFGCQQSLLSQGFGAGNKAELSVSCPKCKQQFCLDC…
MtrunA17_Chr7g0257681/Medtr7g091810	MtrunA17_Chr7g0257681	Medtr7g091810	Mtr.42762.1.S1_at	Chr7	Chr7	43201160	43203080	36335012	36336852	268	1	8.53	29426.5	AT2G41835.1	7e-98	Glyma.02G183100.3	1e-118	2	C,C	MGTPEFPDLGKHCSVSDCRLIDFLPFTCDRCNQVYCLGHRSYIEHNCTKPNKQDVTVVICPLCAKGVRLIPDQDPNIVWEHHVNTDCDPSNYEKATKKKKCPVPGCRETLVFSNTIKCRDCEVDHCLKHRFGPDHKCPGPKKLETSFSFMSLWNMSSGKEVSKPNLSSTTSSKWTSSLLDMASKLSGIGQSSGSGTSNNQLEKCPLCDAKFSSAASLVDHAKKVHQRSGGNQYGAKKVSISACPKCSKGFLDPVSLVEHVERDHGGCS
MtrunA17_Chr7g0263131/Medtr7g100100	MtrunA17_Chr7g0263131	Medtr7g100100	Mtr.52180.1.S1_at	Chr7	Chr7	47083647	47085237	40243268	40244051	165	1	9.28	18572.7	AT2G37430.1	5e-34	Glyma.03G173300.1	4e-54	2	Q,Q	MAMKRQRSNEGIDYANCLMLLSCPQQKSYENGEYECKTCNKKFSSFQALGGHRASHKRMKLAEGEELKEQAKSLSLWNKPKMHECSICGMGFSLGQALGGHMRKHRAVINEGVSSINQIIEKFPVLKRLNSKRIMGLDLNLTPLENDDLMFGIKSPPTPIPLSLF
MtrunA17_Chr7g0265781/Medtr7g103840	MtrunA17_Chr7g0265781	Medtr7g103840	Mtr.9987.1.S1_at	Chr7	Chr7	48937171	48944327	41991161	41998262	1029	2	7.35	112074	AT2G36480.2	4e-155	Glyma.03G191200.1	0	1	C	MENSRRSLDRSREPGAKKPRLIDELQQGSNQTSRTFPQRQQPTSGVATMLSSGRFRMNDRDSESSDGGGGYHPQPPPHQELVTQYKAALAELTFNSKPIITNLTIIAGENLSAAKSIAGAVCGNILEVPSDQKLPSLYLLDSIVKNIGRDYIKYFAVRLPEVFCNTYRQVDTPVHSSMRHLFGTWRGVFPPQTLQIIEKELNFNPAVNGSASASATLRSDSQSQRPSHSIHVNPKYLERQRLQQSSRTKGVFDDMAGVISNANEGAERPDRALGAARPWLDPRLNMHNNQHTHRGALNDSVPEKSIGGAYGDDEYNSSVSNSLGSGVGRTGSRLIGGVAETLSGQRNGFSLKHSFSNHEAPKSVNLDAHNIRSSAMSKNWKNSEEEEFMWDEVNPGLSD…
MtrunA17_Chr7g0270481/Medtr7g110170	MtrunA17_Chr7g0270481	Medtr7g110170	Mtr.39683.1.S1_at	Chr7	Chr7	52171143	52175739	45155837	45160412	826	1	8.43	92321.7	AT3G62240.1	0	Glyma.19G220000.1	0	1	C	MDDCCAVCAEPLEWVAYGPCLHREVCSTCVARLRFICDDRRCCICKTECNLIFVTKALGDYTRVINDFSSLPSEVREGKVGPYWYHEDMNAFFDDVDHYKMIKAMCRLSCSECDKMEEQQNDGSRRQRFRNIGQLKGHLFHRHKLHMCSLCLEGRKVFICEQKLYTRTQLNQHISTGDSDVDGSESERGGFMGHPMCEFCRTPFYGDNELYTHMSTEHYTCHICQRQHPGQFEYYKNYDDLEIHFRQQHFLCEDEACLAKKFIVFQSESEMKRHNATEHGGRMSRSKRNAALQIPTSFRYRHNNEQDQRRGRGRIFRRDHSENQLSMAIEASLETANAEQTYREPTSSNGPIAYDDGDAHIDSIVNPFESLATADSESTSRYRQALGHSSKPLVDSSFP…
MtrunA17_Chr7g0271341/Medtr7g111520	MtrunA17_Chr7g0271341	Medtr7g111520	Mtr.44172.1.S1_at	Chr7	Chr7	52785671	52787671	45767228	45771675	438	1	8.08	50498.5	AT5G26610.3	2e-102	Glyma.03G228100.1	4e-141	1	C	MSEVAQIEGRVRYSAFKKTVKVMITPTDSLDNLKAQLNTYFEHLGENQYTRHLFGQMSCIDLGEDRDEYAWKTASYMPLLIRDDGDVGFMFRNMVEDNILYMYVRSICNCIEFAVNSTQTNWKSSSAGRLIRSKMDYRWTKGSSSSSKHDSSGSRRNQFKKDQAYDDDDFRLPRNQRPTENVDLDNVEQASLDTHITSSNIGFKLLQKMGWKGKGLGKNEQGIVEPIKSGIRDPRLGVGKQEEDDFFTAEENVQRKKLDIELEETEENVRKREVLAEREQKIQTEVKEIRKVFFCELCNKQYKLAMEFEAHLSSYDHNHRKRFKEMKEMHGSSSRDDRQKREQQRQERELAKFAQIADAQKQQRLQLQQESGSAAVSVSSESKTATALTDQEQRNTLKF…
MtrunA17_Chr7g0271741/Medtr7g112060	MtrunA17_Chr7g0271741	Medtr7g112060	Mtr.9789.1.S1_at	Chr7	Chr7	53095726	53100181	46064916	46069351	202	2	9.4	23595.6	AT3G05760.1	4e-86	Glyma.03G231900.2	2e-103	1	C	MSNTTSNSAAGVDNTFRRKFDREEYLERARERERQEEEKAKPKGRGPPVQRKPLKHRDYEVDLESRLGKTQVVTPVAPLSQQAGYYCSVCECVVKDSANYLDHINGKKHQRALGMSMRAERSSLKQVQERFENLKKRKDLGSFTEQDFDERILKQQQEEEERKRLRREKKKEKKKEAVEEPEMDPDVAALMGFGGFRSSNKK
MtrunA17_Chr8g0342421/Medtr8g017210	MtrunA17_Chr8g0342421	Medtr8g017210	Mtr.17248.1.S1_at	Chr8	Chr8	5747810	5751034	5786899	5790010	517	1	8.92	57283.8	AT3G13810.4	7e-131	Glyma.08G192300.1	3e-180	1	IDD	MVKGLMMFQQQQVVEENMSNLTSASGEASVSSGNRTEIGTSSSYPQVQQQYLVPPTQSQPMKKKRNLPGNPDPDAEVIAMSPKSLLAKNRFICEICNKGFQRDQNLQLHRRGHNLPWKLKQRTSKEIRKKVYVCPEPTCVHHDPSRALGDLTGIKKHFSRKHGEKKWKCEKCSKKYAVQSDWKAHSKTCGTREYRCDCGTLFSRRDSFITHRAFCDALAEESARAMTNNAMPILPSQQQLSSSSSHHHHMINLQNQFNNPQQDLHNFPLLKKEQHNQSFNLSEIPPWLGPHNVDNLSSSSSIFSQHHHHQENPNPSLVHVSGPTLPSYQTVPSAHMSATALLQKAAQMGATMNRSGSASSPAMNIKTHQVDSLNNVSGNFGLNLLSSSQEQQQHQQNTQ…
MtrunA17_Chr8g0355141/Medtr8g043980	MtrunA17_Chr8g0355141	Medtr8g043980	N.A.	Chr8	Chr8	16676782	16684384	16823584	16831186	746	1	8.66	83964.9	AT2G27100.1	0	Glyma.04G128800.2	0	1	Z3	MAEVLTPIPSDSLDQSSPTTTSPPPPPPQPQSPPPTSAPDSDLPLPPPQSSFRRRDYRRDDRDRDFDRPPPRREYYDRNNISPPRDRDRDFKRRRSPSPPPYRDRRHSPPMRRSPPHYNNYKRSRRGGSPRGGYGPDDRSEYDNYGGYERGGRGGYDRGGRGGYDRGGRGGNDRGGRGGYDRGGRGGYGDDRSYGRFGNRSGGGYQNGVSGMESNRGYADLPSGGGQREGLMSYKQFIQELEDDILPTEAERRYQEYKSEYISTQKRAYFSAHKDEEWLKDKYHPTNLLTVIERRNESARQLAKDFLLDLQSGTLDPNPGLSASLSSKSGQASEPNSEEEAEDQRRRDGWGSNKKSDFSAAPKAHPVSSEPRRIQADVQQAQALVRKLDTEKRIGDNIL…
Medtr8g078490	N.A.	Medtr8g078490	N.A.	Chr8	N.A.	N.A.	N.A.	33514038	33522768	1253	1	6.07	144111	AT2G23740.6	2e-177	Glyma.02G060500.9	0	4	QM9,Z6,Z1,Z2	MVMFPCVQNTHFEELLCVENRQEDILSDDSLQDIVGEDSSSEDQMNPSGHKRFEQITADKFQGETSQNNRDEVDEPVAVWFKWEGKWNAGIKCAMADWPLSIVKAKPTHVDEQSKCFVIFSPETRSFSWVDMLLVQSIDKFPQPIAYKTYQEGLQMVQDLGIARQFIMQKLAVEMLYMVDQLHLNALKEDYRNAMVWKQFAMEASRCQHYSDLGRMVQRLQKSIMQQYIKDNWKVHSSESWDERCQSSNSAEIIEQLQEELFDSILWNDVHTLRDAPTQQKLDFERKTGNHDVMKWFSTFISFSSNSSTHQHSFSNDGLHQASLQDGSKRPKLNVRRANTFSRQEGIVEVPVETALPSQLISPLSKVAVHPVDSEMMFNNGTISRYVNEMDIQISVEPD…
MtrunA17_Chr8g0373841/Medtr8g078700	MtrunA17_Chr8g0373841	Medtr8g078700	Mtr.28668.1.S1_at	Chr8	Chr8	35971605	35973573	33499237	33501261	490	1	6.43	55643.5	AT2G23740.6	4e-52	Glyma.02G060500.1	7e-91	4	QM9,Z6,Z1,Z2	MEILYTGCSETNQGAAYGPNEEHICVENCEYDISNLDGELSDSSFVMEGLHMDSFSLLAATKGQQCQAYIKDKGRQCVRTTIGNNRYCCVHFLSKKERRVKSITPICGGTTAADTRCKNHSLPRLSFCKKHLHKAEMGQTSNSISRTLKRKAEVHCSGSQSLICKDLVFVHLESPLEINPESVINDDDDDSFFAKNIFGETLKLSGNDQWTGSPSYGNDHNEDFCIDNENAVKCKVCFEEFSDNQTLGNHWMESHEKEAQWLFRGYACAFCFDSFANKKLLESHVQKRHYAQFGEHCLLFLCIPCGCHFGNMEELWLHVKSVHPVEFELLSKTPEQLMLSTGDDSPKMMEQGNEASLGNDNSENRSGSRKFSCRFCDLKFDLLPDLGRHHQAAHMERNL…
MtrunA17_Chr8g0377811/Medtr8g081010	MtrunA17_Chr8g0377811	Medtr8g081010	Mtr.36463.1.S1_at	Chr8	Chr8	39027893	39032903	34986898	34991834	950	1	4.68	103432	AT4G14200.1	8e-22	Glyma.05G150200.1	0	1	C	MHHQDQTITHTPGNENHGVYVCHKCGWPFPNPHPSAKHRRAHKKICGTIEGYKEEPTNFNGSDVDYKTPGLVELGSNNGGIERKFSRSESEVYSDAVDDFPDTGLSQGVKHNLQQEHTLNSAADVSPLIASSSNDCQIKNPKIMQSESFEVGNIGGTQGQLSGSTVDPLTSSIADSKNEESSIVHGDGFSGLSSDSSLGIAEAVPNLLPEKNIYAGENVTDCSLVCDEKELNLKGTDEVKSEKDRVEIMESTDNIVGETYEGTPKIVVNEAISLDHDMGNEAVNPKEKKGPGSLSLLPQYEFPQEVNSSIITNEAQVESAHAIHSTSNEVEVLPEKEDVNVNIDPLPVHDDKFDAAYPQSVSLKHEEHVTEENNFHFNTSQLSERNGVLSSEMHVMDND…
MtrunA17_Chr8g0378341/Medtr8g085380	MtrunA17_Chr8g0378341	Medtr8g085380	Mtr.51014.1.S1_at	Chr8	Chr8	39451591	39458536	35373732	35380465	408	1	6.15	45792.8	AT1G04850.1	1e-178	Glyma.05G154200.1	0	2	C,C	MAGVSLQCGDCGTLLKSVEEAQEHAELTSHSNFSESTEPVLNLVCSTCSKPCRSKTESDLHTKRTGHTEFSDKTAEAAKPISLEVPKGNSESQEGGTSDPNEEMVVPDVDKKLLEELESMGFSTARATRALHFSGNTSLEAAVTWIENHENTPDIDEMPLVSAVSKAKASKPSLTPEETNAILKDLREKARKKKEEEEKRTEREREKERIRVGKELLEAKRIEEDNERKRLLALRKAEKEEERRARERIKQKLEEDKAERRRKLGLAPEEPSTAKPSAVVEEKKSFLPIRPATKTEQMRECLRSLKQNHKEDDARVKRAFQTLLTYVGNVARNPAEEKFRKIRLSNAAFQERVGALKGGIEFLEICGFEKIDGGEVLFLPREKVDIAVLNSAGSELDSA…
MtrunA17_Chr8g0392331/Medtr8g106220	MtrunA17_Chr8g0392331	Medtr8g106220	Mtr.17672.1.S1_at	Chr8	Chr8	48996047	49001350	44861213	44866308	465	3	9.34	50883.6	AT1G30970.3	3e-124	Glyma.05G241800.2	0	2	C,C	MGRKKKRVASKVWCYYCDREFDDEKILVQHQKAKHFKCHVCHKKLSTAGGMSIHVLQVHKENVTKVPNAKPGRESTEIEIYGMQGIPPDVLAAHYGDEDDDVPSKTAKVDIPSTPFAGGMVPPPMGTGYPPRSTMGPIRPIYNPAVPGPPNAWGVVPPRPQPWFPQPPTVSMPPPVQYPQQPLFPVQNVRPPLPSTTSPALQSQITPPGLPSSTPPVPVSQPLFPVVGNNHMATQSSPFSAAPMSSSVPSITPGLSSNVPIDAHLGINSSVTSSYQAIGIPGGIASNSHSYASGPNTGGPSIGPPPVISNKAPATQPATNEVYLVWDDEAMSMEERRMSLTKYQVHDESSQVSRTTFLLLGVAFTSNQMSRLYAFCFQIQLFTHIKRGTFCISLQSFKK…
MtrunA17_Chr8R0156030/Medtr8g466760	MtrunA17_Chr8R0156030	Medtr8g466760	N.A.	Chr8	Chr8	25903780	25904673	23851851	23852744	297	1	8.31	32640.1	AT5G10970.1	3e-12	Glyma.06G311500.1	1e-45	1	Q	MASESSSISSTSRDRGDSTHSKKVTNMKEIEQIQSSNSKPDKPIDFMKLSKEDSVPVSKVKEHNFFGPIRIGSSSCFPTDNNQGKDENINEEKNSDSRSFSCSFCKRQFSTSQALGGHQNAHKAERTLEKQRKQRYDDGVLGLGQSYFNSTLFRPYDYRSIGIRTESMIQKPHYFSPKITPHSFGYSHSALLQDILNPSLVSLRNMGGSNRGFGNLGIGGATTSRIEDGTNNNKIGAILKLGDSSTNIATSSNSNMEKQIIVLPTSPKDGIHDLSKSNNEEEPSDSGSSELDLSLKL
MtrunA17_Chr1g0162971	MtrunA17_Chr1g0162971	N.A.	N.A.	N.A.	Chr1	12757826	12763262	N.A.	N.A.	445	N.A.	9.4	49662.9	AT2G02070.2	1e-119	Glyma.07G158200.1	3e-147	1	IDD	MATSFSAASFFTISQEDQNQMNQQNSSTPSSSTTPTAPPQKKRRNQPGTPNPDAEVIALSPKSLMATNRFVCEVCQKGFQREQNLQLHRRGHNLPWKLKQKSNKEPKRKVYLCPEPTCVHHDPSRALGDLTGIKKHYFRKHGEKKWKCEKCSKKYAVQSDWKAHSKTCGTKEYRCDCGTLFSRRDSFITHRAFCDALAQESSRQPHPNLITNTSINNSQLFRNISNNNNNMSLALSQIPQQHISSIHGQNDNNQTSEILRFGNARTAQFNNILSPPPQQTLQTPPFNFITQQNQNYHHDQSQFQGLISLSELNNNNMFSENFNNEGSNDFFSENSIMFDHNNQTNPISPHMSATALLQKASQMGATSSTTTTNNTSSSILRSFGHVSSSAATKVNGAGD…
MtrunA17_Chr1g0163001	MtrunA17_Chr1g0163001	N.A.	Mtr.13024.1.S1_at	N.A.	Chr1	12784716	12790091	N.A.	N.A.	525	N.A.	8.74	58575.9	AT2G02070.2	6e-119	Glyma.07G158000.1	0	1	IDD	MAAASSSTPFLEIRQENQSQITQQHQSSTDASSTAAQPLVPQKKRRNQPGTPYPDAEVIALSPKTLMATNRFVCEVCQKGFQREQNLQLHRRGHNLPWKLKQKSNKEPKRKVYLCPEPTCVHHDPSRALGDLTGIKKHFSRKHGEKKWKCEKCSKKYAVQSDWKAHSKTCGTREYRCDCGTLFSRRDSFITHRAFCDALAHENARHPSNMNPLATHLFSTNHMSLGLSQISTQQGATNNNILSLGNIPCTPKYEHHLISPLHQSSSSSFGQQQQQQSMSSSPFFITDPNQTFQQDLHQGQFSNKQLHLHHGLMQLPDLQGNTNNNTTSSSVSPFNLSFFPNTNGNNTMHDQFNNISESHHHQHHEGFSSLFGNSSMQQQENMLSSPHMSATALLQKAAQ…
MtrunA17_Chr1g0164501	MtrunA17_Chr1g0164501	N.A.	N.A.	N.A.	Chr1	14307580	14310270	N.A.	N.A.	219	N.A.	8.58	25057.6	AT1G72050.3	3e-78	Glyma.02G293300.1	4e-99	4	Z7,C,C,C	MHDENSTPPCSGENQKQFVCPEIGCGKVFRYASQLQKHEDSHVRLETIEVVCLEPGCMKFFTNSECLKAHVKSCHQYVTCDTCGTKQLKKNMKRHLRTHEASNSSEAFKCEFEGCDSTFSTKSNLHKHEKAVHFQVKPFVCGFPNCGMRFAYKHVRDNHEKTAKHAFALGDFEEADEEFRSRPRGGAKRKCPPTVEMLVRKRVAPPSQLENLLFVQDCR
MtrunA17_Chr1g0164511	MtrunA17_Chr1g0164511	N.A.	N.A.	N.A.	Chr1	14310272	14312088	N.A.	N.A.	284	N.A.	8.92	32723.3	AT1G72050.3	2e-97	Glyma.02G293300.1	9e-129	6	C,C,Z7,C,C,C	MPRSRSIQNERPFVCSLENCKASYRRKDHLNRHLLQHQGKTFKCPIENCKSGFSLQSNLKRHVEEMHDENSTPPCSGENQKQFVCPEIGCGKVFRYASQLQKHEDSHVRLETIEVVCLEPGCMKFFTNSECLKAHVKSCHQYVTCDTCGTKQLKKNMKRHLRTHEASNSSEAFKCEFEGCDSTFSTKSNLHKHEKAVHFQVKPFVCGFPNCGMRFAYKHVRDNHEKTAKHAFALGDFEEADEEFRSRPRGGAKRKCPPTVEMLVRKRVAPPSQLENLLFVQDCQ
MtrunA17_Chr1g0164521	MtrunA17_Chr1g0164521	N.A.	N.A.	N.A.	Chr1	14312090	14314129	N.A.	N.A.	64	N.A.	5.22	7283.4	AT1G72050.3	3e-07	Glyma.02G293300.1	4e-12	1	C	MEKARVETEPESLEGGLKANTCEECGASFKKHAYLLQHMQSHSLEESNLLDTKMIYKIIMDIIV
MtrunA17_Chr1g0169561	MtrunA17_Chr1g0169561	N.A.	N.A.	N.A.	Chr1	18177462	18178412	N.A.	N.A.	316	N.A.	8.89	35766	AT5G67450.1	1e-09	Glyma.12G081400.1	1e-09	2	QM3,QM6	MNKHYSSPSSHHSFDKPKNSHDHDHQQSLENDKKNPGSRIYSCEFCHKTFTSSKSLGGHKTIHRSSKILVQPETNKQIHDHDVNNGGTLKKTIKITCVFSSSLHNHDHDDGKPKNHTCDVCNKVFLSNNALKGHMRWHTPKGLKKGTIIHSPTAQSSLEQSHLEFLLATDLSKYLPPISYKTKKRSPRRRRIADNDEEITIAAKTLLYLSHGGYEGSTKRQKISSNTVDDNEKMKEQGVLLTRCVCHNEKNLVLKLRIPKDTIFQTSQDSKEPAGSNLDIEGMKNVSKDETELGSRVVRNVDLNELPSDDFEDENN
MtrunA17_Chr1g0172961	MtrunA17_Chr1g0172961	N.A.	N.A.	N.A.	Chr1	22145418	22146221	N.A.	N.A.	267	N.A.	9.56	30345.2	AT2G45120.1	2e-10	Glyma.13G073300.1	9e-11	2	QM1,C	MRKKGTPSCSFYNPCSSFHSFDDNEKSQRSRMYDCDLCGKKFNSGNALGGHKTSHRRSQPLHKKQRHDHAINKDDDDDEKQKYSCPVCNKVFSSTKAFYRHMILHSEKGSKSIQLPTTSFEQFQFQVSIAPPAIDLTKYSPLPKSHKTNKRSIRRRNIIDHEQINGAHTLFHISCAAARGGDHGHLHEKLKASSNVDNDKIEKQVSDIDETPATKVKKDNNDNNRKKSLLLRFKVKDNKVVQCIQGEEKKKNNEGGVKQGGNIVLMN
MtrunA17_Chr1g0173841	MtrunA17_Chr1g0173841	N.A.	N.A.	N.A.	Chr1	24219965	24223857	N.A.	N.A.	391	N.A.	6.92	44548.3	AT3G57670.1	2e-131	Glyma.10G095100.1	2e-152	1	C	MADPYSNFFSSNFFQFNTNNPTNHYPSSSNPSSHHNHPNYLHNFINHTTFNHSNTNNTFFHYHHHHHHHLQTTTASCSSSSSSYSSPSSPPLKEALPLLSLIPTKKEEYEDEVHNQHQQHHHHHHQSCTLMDVDDCIRKVEEKEDHEGVTVALHIGLPSPSSSEIATMMLSSSSETMINERDRLQGDVDVAISDDSSSAGFLSPNRSLNKGQYWIPTPSQILIGPTQFSCPVCCKTFNRYNNMQMHMWGHGSQYRKGPESLRGTQPTGMLRLPCYCCSPGCRNNIDHPRAKPLKDFRTLQTHYKRKHGIKPFMCRKCGKAFAVRGDWRTHEKNCGKLWYCLCGSDFKHKRSLKDHIRAFGSGHAAYGIDGFEEEDEPASEVEQDNESTQTQ
MtrunA17_Chr1g0174871	MtrunA17_Chr1g0174871	N.A.	N.A.	N.A.	Chr1	26233964	26234824	N.A.	N.A.	286	N.A.	8.89	32129.8	AT3G49930.1	2e-08	Glyma.06G045400.1	5e-08	2	QM1,QM6	MKHFFSSASSSSSSSHSHPKQKRSVVYHGAKLHKCDLCGREFTTGNALGGHKAFHNGNNFLLGKINKQKHADGIKIETSHSCVRCSKTFSCVNALNGHMKLHSQYGSTSKKGSKNYDQDQFPPIDLRKYLPPMRYVTKKRSWNYVNDVEADVAEAMLDMSERSPNSLDGNHRVRRRIKLRRNVDKNGKIKEQGGVLVKHCVDETIVRDQKNKVVARLKIPNGLVIQNSQASNQPASNDDNEENNNTGEDDETDKNNNLPHELGLNVVRDFDLNELPVEDDADETAH
MtrunA17_Chr1g0181381	MtrunA17_Chr1g0181381	N.A.	N.A.	N.A.	Chr1	32416272	32419234	N.A.	N.A.	500	N.A.	9.4	53899.1	AT5G03150.1	1e-127	Glyma.13G139000.1	1e-176	1	IDD	MQMIPGDPFSLSTSLGGFTTQEQNTNPNPKPNAPSVPKKKRNLPGTPDPDAEVIALSPKTLMATNRFICEICNKGFQRDQNLQLHRRGHNLPWKLRQRSNKDVIKKKVYICPEKTCVHHDPSRALGDLTGIKKHFSRKHGEKKWKCEKCSKKYAVQSDWKAHTKTCGTREYKCDCGTLFSRKDSFITHRAFCDALAEESARVTSVTTTNLNFKNEEGSAMMNPHSHSQHGLSHGILQNIGGIPHPQFGSHGFHHVDFNGIGNKNTMIMEQQRPSLSLWLNQGNHEMGQSSNSLFGSSGLSEIVQMGNAATNNNNNNALICSSSSSMFGIPASNSTSAANLSLSKPASSGSVTVSATPMSATALLQKAAQMGSTRSNTSNDNNNPSIFSSSFGVMTSPSS…
MtrunA17_Chr1g0185121	MtrunA17_Chr1g0185121	N.A.	N.A.	N.A.	Chr1	35558665	35562814	N.A.	N.A.	446	N.A.	9.25	49374.5	AT1G55110.3	7e-97	Glyma.10G029700.1	2e-166	1	IDD	MFPALMSNSTSFSEETNVSSARLNHLVSTLNSSQQPQKTKKKRSLPGNPDPDAEVIALSPKTLLTTNRFVCEICNKGFQRDQNLQLHRRGHNLPWKLKQRNNKDVIKKRAYVCPEPSCVHHNPSRALGDLTGIKKHYSRKHGEKKWKCDKCSKIYAVHSDWKAHSKTCGTREYKCDCGTLFSRKDSFITHRAFCDALAEESARMSANQLAITTTNTNPLVQSLFLFPNQQQSFQNPQSHITWDPPQQNPNPSNLNNTLHHNIKPESPNFHTNLSSPPPLPFLHHTNPKSIMTSSPFHVSTQQPSSTAAMSPHLSATALLQKAATVGAAAITGSQPTMSHHQTSQLSIGQFGSVTQLDSVDHYINNMRGCLTGKNDDGLTRDFLGLTNGGGNGGDSLDVK…
MtrunA17_Chr1g0187541/Medtr1g075840	MtrunA17_Chr1g0187541	Medtr1g075840	N.A.	Chr1	Chr1	37527611	37528051	33607334	33607687	146	1	5.35	16569	AT1G02030.1	0.16	Glyma.20G207900.1	1e-10	1	C	MANNNDSNNTIACKLCYKVFTNIRFLITHMESHMVEENLALSRLTNINPQFEAPPLAIPRPRMFSDMHAVVSHPLHVLQHGMPSAEENVAEMVLSPTSPTHQDYMEVSHIDETKPYINKLDKPIDKVIDNPAIVINDDTVNLELRL
MtrunA17_Chr1g0187701/Medtr1g076050	MtrunA17_Chr1g0187701	Medtr1g076050	N.A.	Chr1	Chr1	37630519	37631028	33709961	33709662	169	1	5.09	19120.4	AT2G18490.2	0.17	Glyma.20G207900.1	1e-18	1	C	MATASIFYIFNQVYFTCRICNQVFTTFQLFTAHFESHSAQENLAVRRFIHAHFQRLSQPNFQETPQQSCLMSQPTTDQFLQNAVSQSPVPSFGNNVINMTSFFAPPIPRGNDHDDMDVSPVDGTKAYINQLDKPIDNNVFVNSANVNNTLNLELGLYVNDHTLNLELGL
MtrunA17_Chr1g0191991	MtrunA17_Chr1g0191991	N.A.	Mtr.8961.1.S1_at	N.A.	Chr1	40844322	40848323	N.A.	N.A.	530	N.A.	8.79	57339.8	AT3G50700.1	3e-99	Glyma.10G153200.1	0	1	IDD	MSNITSCDSGSFSTENTREDAVKQQQTDQILGQFHSPHSHTSTTTNNNNNSNGSNTDLQPPLKKKRNLPGNPDPSAEVIALSPTTLMATNRFVCEICNKGFQRDQNLQLHRRGHNLPWKLKQRTSAEIRKRVYVCPEPSCVHHNPARALGDLTGIKKHFCRKHGEKKWKCDKCSKKYAVQSDWKAHSKICGTREYKCDCGTIFSRRDSFITHRAFCDALAEENNKANEGVLSNLQHQPISNLVSSLPLNPINNPQICGTVSEFNNHSDHKLPLSSPHELMSMSVPPKPFNNNIFTRSLSSSTSSPSLQLSSNNSLNNILEENGSLHLSAATSPHMSATALLQKAAQMGATVSNNNAGIMTDKTTVATNMMAPPQFGLVQQQGHAFMNHYMQQQQQHYNN…
MtrunA17_Chr1g0200421	MtrunA17_Chr1g0200421	N.A.	Mtr.12503.1.S1_at	N.A.	Chr1	46962760	46965727	N.A.	N.A.	503	N.A.	5.85	55778.4	AT1G34370.2	9e-147	Glyma.10G215200.1	0	1	C	MNPTGSLCANNWARSSSSLAPTRNGLQTNLSSDPSPFYRVGIETPFKEINQPSRTPSVIPGESNIDIKITDQETSKLQDWDSSVMLNKLSFLEEKVHQLQDLVHLIDTKKCQPFEQPCELVTQEQQLITADLTSIIVQLISTAGSLLPSARNTVTNTSPLLGQLSQLHGISLPFGTGTSCGIQPQNNSANTFFDQSIQNNVPNNCEMGQNNTVEEHEHKDEEDMEEGENLAPGSYEILQLEKEEILAPHTHFCTICGKGFKRDANLRMHMRGHGDEYKTPAALAKPHKETGSEPKLIKRYSCPYGGCKRNKDHKKFQPLKTILCVKNHYKRTHCDKSYTCSRCHTKKFSVMADLKTHEKHCGKDKWLCSCGTTFSRKDKLFGHIALFQGHTPAIPLEDN…
MtrunA17_Chr1g0209561	MtrunA17_Chr1g0209561	N.A.	N.A.	N.A.	Chr1	53463946	53465134	N.A.	N.A.	317	N.A.	8.87	34290.1	AT1G68360.1	5e-45	Glyma.10G272300.1	1e-106	1	Q	MQQILNINTLSVALLVSHFHNSFFITTHKPFNSIQIQTTSMDNNHHDHYNTKTTNPTSQTHLKLFGFSFHEDETMHDIQDSTTTTTKTTSSSTSTSPSRSPDSSGINETFPPSSGERKYECQYCCREFANSQALGGHQNAHKKERQQLKRAQLQANRNAAVSFVRNPIISAFAPPQHLLAPPGSMMVPASPSSWVYVPPRSAPPPFHVSVSHGCVFPSGNGNTMMSSSSSNNNSNMVKPVGAGMFPCVGVVGDSTSTLSTMQVQARAHHGPCLSRFSKGDSGPNFDDALGLDLHLSLAPAANRSRGSAQLGYSRCSP
MtrunA17_Chr2g0277381	MtrunA17_Chr2g0277381	N.A.	Mtr.25069.1.S1_s_at	N.A.	Chr2	482298	486672	N.A.	N.A.	375	N.A.	6.13	42907.7	AT4G06634.1	5e-154	Glyma.08G126300.2	0	5	Z7,Z7,Z7,C,C	METHYNHTLFERRPFLTSKAPAVKWVKQWVPQDVVATGGKCMLLRWVTEDTINALKEKEKEPLAPEPEPEPTTEVLFLCSYEGCGKTFIDAGALRKHSHIHGERQFVCHYEGCGKKFLDSSKLKRHFLIHTGERDFVCPHEGCGKAFSLDFNLRSHMKTHSQENYHICPYPDCGKRYAHEYKLKNHIASHHEKSTPIDVPIKYATPPSEKQTKTARPSGATYGSASSDRPYACPYEGCEKAYIHEYKLKLHLKREHPGHINDENAMHALANNAENEMDEASDHDAYGGKRSNGKSQRQSRPKPSLKMPPSKVAQRKGSTPTPATFNMAKKPWPVKEETYDEDSEETEEEDRDNVEDGWRYAGNNEDDDEETEYED
MtrunA17_Chr2g0320341	MtrunA17_Chr2g0320341	N.A.	N.A.	N.A.	Chr2	41624230	41625757	N.A.	N.A.	400	N.A.	7.53	45208.7	AT5G22890.1	4e-90	Glyma.12G179000.1	1e-126	1	C	MMSRTTPLGFEIENQGLQMFPMVTEDFMPLPNSMEGISSSTSPSNSLLFNLSTLKDKLNQVQTLVGVILSPNQQDSSTSMALSTMNSTIQEIIVTSTSMMFTCQQIALSFPQGTTSIKCTNQEFQKQQSNIQSNFGNNDTSIDLRGQSIFSNNESEPLDWFGESYNSNINYRLKDDIDDQRVDHEISETNNSIRGSNEDSSTKNNSDRDDTCLKFGSSYNWVGPECDNEIVELDAADLLAKYTHYCQVCGKGFKRDANLRMHMRAHGDEYKSSAALSNPINKNRDYLMSMKNRKYSCPQAGCRWNQKHAKFQPLKSLICAKNHYKRSHCPKMYVCKRCNLKQFSVLSDLRTHEKHCGDLRWQCSCGTTFSRKDKLMGHVGLFVGHHPVINGLSYSSTHTS
MtrunA17_Chr2g0321291	MtrunA17_Chr2g0321291	N.A.	N.A.	N.A.	Chr2	42347514	42351563	N.A.	N.A.	309	N.A.	8.29	35450.1	AT1G08290.1	2e-98	Glyma.12G183900.1	3e-139	1	C	MGLRDQCNVEDKNLYLQTPTFIEWLKPSNSSLSSSPSSTHQHKLSQETFQFLPISSGIKPYEDDHGMQKEDFEVKEEKVEHVTVALHIGLPNIGGHESDEHDEKNKVFDCVKEEELKKNVHGFCFKEERRFWIPTPAQILVGPMQFACSICSKTFNRYNNMQMHMWGHGSEFRKGPDSLKGTQPAAMLRLPCYCCAHGCKNNINHPRAKPLKDFRTLQTHYKRKHGTKPFICRKCSKAFAVKGDWRTHEKNCGKFWYCTCGSDFKHKRSLKDHVRSFGKGHSPLPSLEGFEDEKECSNTGSDDDEVAHA
MtrunA17_Chr2g0328921	MtrunA17_Chr2g0328921	N.A.	Mtr.13439.1.S1_at	N.A.	Chr2	48044750	48047785	N.A.	N.A.	315	N.A.	7.53	35822.4	AT1G51220.1	3e-108	Glyma.15G033600.1	6e-143	1	C	MSTHPYFSNDFNGYWFDLNNPPFYNFPYSNNISFASSPSSPPPREALPLLNLSPTKHEDLLESSFSSMEMMNMKEKELSISSNSLDDDAVTVALHLGLPSISSSDLASSNIYKDDEKVVTVDSSECPPNKISRGQYWIPTPAQILIGPTQFSCPLCFKTFNRYNNMQMHMWGHGSQYRKGPESLRGTQPTAMLRLPCYCCAPGCKNNIDHPRAKPLKDFRTLQTHYKRKHGIKPFMCRKCCKAFAVRGDWRTHEKNCGKLWYCCCGSDFKHKRSLKDHIKAFGNGHKAYGIDECLDQDDEHGGSEIEQENESFQS
MtrunA17_Chr2g0331601	MtrunA17_Chr2g0331601	N.A.	N.A.	N.A.	Chr2	49909761	49910753	N.A.	N.A.	330	N.A.	8.84	37468.4	AT2G26940.1	6e-18	Glyma.13G073300.1	1e-32	3	QM1,QM1,QM6	MDKDHKHGYEKPYEDSEKRMKRSSSSLSSDEEDDTKDEVSIQESTHQCNVCGKTFSNGKALGGHRRSHFLKKKLNHRSQKVKTPLSIQGSYNRASFDKDSKHGFENTCEESEKRIKRSFSSLSSDEDDAKDEVSIPEHECNICGKTFSNGKALGGHRRSHFLKKKLNHHPQKVKSPFSIQGNNNRASFDDYDDEEEIGGIKKPIKKPTCSICEKKFPTKNALYGHMRSHPNRDFKGLNPPTEYHKEDQDDGDLSLPKWQKRDRRGRKCIGSVEAAANLLHLRYDKNFCVGESSSNGNGKNELGGDRNSSDKQLKKGKGLFDLNESYVIED
MtrunA17_Chr3g0079091	MtrunA17_Chr3g0079091	N.A.	N.A.	N.A.	Chr3	1500029	1500565	N.A.	N.A.	178	N.A.	9.17	20495	AT3G60580.1	4e-05	Glyma.09G230200.1	1e-21	1	QM6	MENNGRVCRICQRSFSNGKALRGHMKSHYAKLPIPPKLPINNQVSEYSLELAKHPTHSISTSSPSIINPRNNSIHNLQSLKGNFNCTPSNFGRNSVFEFYPTNPTKKRSKRKPRQFHMAEEKEENTQFNMVEEKEENTQFNVAGEKKDNTQLNLVYSDLDIEVAETLSVICKKEWNQQ
MtrunA17_Chr3g0082151	MtrunA17_Chr3g0082151	N.A.	N.A.	N.A.	Chr3	4021564	4022756	N.A.	N.A.	64	N.A.	5.22	7283.4	AT1G72050.3	3e-07	Glyma.02G293300.1	4e-12	1	C	MEKARVETEPESLEGGLKANTCEECGASFKKHAYLLQHMQSHSLEESNLLDTKMIYKIIMDIIV
MtrunA17_Chr3g0123941	MtrunA17_Chr3g0123941	N.A.	Mtr.13291.1.S1_at	N.A.	Chr3	42951042	42952365	N.A.	N.A.	333	N.A.	6.73	37505.8	AT1G34370.2	2e-59	Glyma.18G016700.1	3e-102	1	C	MSYPNPTINMSNPNLDSHHTTQILQPQQNPSNTPDPQVPLRNLSLVQTSIDSLRTLLSQSITTNAPVTNDQLTAVSNQIFTVLHHTIVNAAALVPGVSVFPSATFDSFNNNPLAAVEDSDCEIVELDAMELLAEHLHFCEICGKGFKRDANLRMHMRAHGNQFKTPEALAKPLNMVRRPTQFSCPFEGCNRNKKHKKFKALKSVICVKTHFKRSHCPKMYSCNLCRKKNYSMLSDLKSHMRQCGESKWKCSCGSTFSRKDKLFGHVALFEGHMPAVVLEDEVKGKQVVAEENEDPMEMALSKDDEIGMDEEFFHDFGSIDNYCLDEVLGFRRS
MtrunA17_Chr3g0141431	MtrunA17_Chr3g0141431	N.A.	N.A.	N.A.	Chr3	55653754	55657449	N.A.	N.A.	409	N.A.	8.98	44726.5	AT3G50700.1	6e-100	Glyma.06G033300.1	2e-131	1	IDD	MPEPQKNTSPPMPLSTTPPPSKKKRSLPGMPDPDAEVIALSPKTLLATNRFICEICNKGFQREQNLQLHRRGHNMPWKLRQRANDEILRKKVYVCPELSCVHHNPSRALGDLTGVKKHFCRKHGEKKWKCERCSKKYAAKCDLKVHMKSCGTREYKCDCGTVFSRKDNFVTHRRFCDGMVNESNNNNNNVVVVVSTSSSSPATPPLTPSTISSVMVSPTLSSTQCSENQTRLSPSSNASTSTSFCSSFSSLMSSLPHSDIPTSFSITEPTTLSLFTPLYLSNNNNNDHPFPHYNTASPQPVLSATALLQKAAQVGSSSSNASLLRALGLKDNSVSISSTTTDQWNSHGHVKQENEPVADYLGLGLPCGNELRGSSNQPMTRDLLGLSMGLGREDDDLSA…
MtrunA17_Chr4g0012681	MtrunA17_Chr4g0012681	N.A.	Mtr.38937.1.S1_at	N.A.	Chr4	10093519	10099444	N.A.	N.A.	458	1	6.76	47741.1	AT5G61190.1	9e-08	Glyma.03G033300.1	2e-96	2	C,C	MGYAIDYLNHNEANPCLFGDLLDMNCCKNAIGPSSQYRGGGGGRSFRRGGRGRGQFNRGRGRGVGGGRHFPSHSSGPAISDVPGASAAAGATYEVQGSSSVSAQVQTAPVQPQPRGVFCDICKIECNTSEVMQVHLQGKKHLKNLKLHEAKQRRNPINGSQSSQNPTSELNSTDQSVIAQELEDPTKVMSSEIAADNKDEMMLQNNVGETSDVPAEEADGLRMENSGARDRGLKRKTRGAKGGRKQMRTTDGSVPEQHVAITCELCNVKCDTQRVYQAHITGKKHMKRAYGYQGPAGVGNQALIGLGNQALVGVGNQAPSDVVGPQALPGAAGLQALYPPDINALATAINAQVQQGDNDPQVLLAQLLVNALSQAQGSTTAAPNGTLAAQTPAPASVAG…
MtrunA17_Chr4g0018761	MtrunA17_Chr4g0018761	N.A.	N.A.	N.A.	Chr4	14089996	14090763	N.A.	N.A.	255	N.A.	9.48	29203	AT2G45120.1	8e-22	Glyma.09G230200.1	9e-66	2	QM8,Q	MERSNGKACGICGKWFASWKAIGGHMRSHLVKLPIPPKLETNNQALDNSADLTQHPNQTASSLTFHPEEHQTQNFRSMKRNFSAFSANSNREKESVSYPKTPTRKRSKCHRKLNVAADTKDLPIDPDVMMLWGFYKDAQKREEIKKQKIKETNKTKEKHIEGSRDDSIIQAHTQVSFKCQRCGKMFRSYQALCGHKAYCKSDSDGDFKDQKPFQCPYCDREFKTAQALGGHKRVHFSSANEFRSVSVDLNFPDPK
MtrunA17_Chr4g0026521	MtrunA17_Chr4g0026521	N.A.	Mtr.50786.1.S1_s_at	N.A.	Chr4	27377537	27381956	N.A.	N.A.	295	N.A.	8.48	34361	AT1G08290.1	5e-92	Glyma.12G088400.1	7e-127	1	C	MAMMECDVEDNNFIEWLKPSNSSKSYLTSSSSSSSSTTQNETIQFFPILSANFSKDEEREVPQIEGFEFKEEKEIVALHIGLPHDTKKYLDDEKKFFHFKEEEEEEKASKKTFQRFWIPTPAQILVGPMQFACSICNKTFNRYNNMQMHMWGHGSEFRKGPDSLRGTQPAAMLRLPCYCCVQGCKNNINHPRAKPLKDFRTLQTHYKRKHGTKPFMCRKCGKTFAVKGDWRTHEKNCGKLWYCTCGSDFKHKRSLKDHIRSFGKGHRRLSSIDDRVFEEEKECVTGSEEDEFAPT
MtrunA17_Chr4g0040571	MtrunA17_Chr4g0040571	N.A.	Mtr.44758.1.S1_at	N.A.	Chr4	38472124	38475391	N.A.	N.A.	500	N.A.	8.93	55643.1	AT1G03840.1	4e-139	Glyma.06G287200.1	1e-177	1	IDD	MFESNKFKMLKNMDEVEITNANFPQNPTMSASNNPPALKRKRNLPGNPDPEAEVIALSPKTLMATNRFLCETCGKGFQRDQNLQLHRRGHNLPWKLKQRTNKEIKKRVYVCPEKTCVHHDPSRALGDLTGIKKHFCRKHGEKKWKCEKCSKRYAVQSDWKAHSKTCGTREYKCDCGTIFSRRDSFITHRAFCDALAEETARVSAASEINNSSLLRGNIGNYTNIMGTTSLVPNNNMPNHFPSIFKPISTPDHHHHHHHESTNQTRGLSLWMNQTSHSQPHETMITTTNGNSSLHEIQQQLDSSSREIMYGGNENPPPYSNNYQLNWVFGTKLSNNCSQELITSTTTSLPLGNINVNVKDVSHDATSQQISSLYSSQHQISHQTSSANMSATALLQKAAQ…
MtrunA17_Chr4g0053341	MtrunA17_Chr4g0053341	N.A.	N.A.	N.A.	Chr4	47248228	47249555	N.A.	N.A.	232	N.A.	9.49	26421.1	AT1G34790.1	9e-83	Glyma.13G090000.1	2e-119	1	C	MNQNDLQPLPLLSSFLGSTSQEPLPQKESHKTCFNQAEDVTVALQIGLPNNSSESQNENGFLNVPNHVPNNYWIPTQEQILIGFSHFSCPVCLKTFNRYNNLQMHMWGHGSQYRRGPDSLKRTHPRPLLDLPCYCCSKGCKNNIEHPRAKPLKDFRTLQTHYKRKHGSKTFTCRKCGKPLAVKGDWRTHEKNCGKRWLCICGSDFKHKRSLKDHIKAFGFGHSPFSSSSGGI
MtrunA17_Chr4g0064011	MtrunA17_Chr4g0064011	N.A.	N.A.	N.A.	Chr4	55433045	55433743	N.A.	N.A.	232	N.A.	9.24	25728.7	AT5G22990.1	8e-18	Glyma.10G295200.1	8e-20	1	C	MNSDRLMKWMYGYNTTKSSADTNGFGSHAPGIIKAMQMLDTQFENLHASSPSSDRNDVINNNKMVLNTSSAFAHLDLLGGSSSHSQQPPSETNNIVATNGDEIRAFNNTNMKRKKEEIVDDGRTHSLSHNKNGPYTCPKCNKVLATSQKFASHASIHYKSESEEEKKKRYMSRIRKRPDLRFQKLNDGTTTFVPIASVDQSHAVSVSYNNHNMSAPAPPLSGVKVKLEPADN
MtrunA17_Chr4g0070801/Medtr4g125720	MtrunA17_Chr4g0070801	Medtr4g125720	Mtr.8802.1.S1_at	Chr4	Chr4	60308339	60312460	52172186	52176253	294	2	9.41	32667.3	AT2G19385.1	2e-75	Glyma.17G052200.1	1e-129	1	C	MVWFQCEDCGDNLKKPKLPNHFRSCPANKLSCIDCGQMFGRDTVQNHTQCITEAEKYGPKGQGKTLNAAASKPIKDGKQRPVVDINVGLSERPPWFCSLCNTKATSKQALLLHAEGKKHGAKARMFHASKQPPVQTDNSAPDAKDAVETASNGMSKDDKIAEQPKLHESSEQNNLKPGNEVSSEKKKRKREALEGDVIKKSKNDTSVDAENGEVIQGEKARERKIKWKKFIKAALKSHPDGLKMKKLRKVVFKALKESSIVVNENELSEAIEQKINSSSNFAVENKHVRLVVKD
MtrunA17_Chr5g0414491	MtrunA17_Chr5g0414491	N.A.	Mtr.41077.1.S1_at	N.A.	Chr5	15485618	15487022	N.A.	N.A.	223	N.A.	7.72	25517.9	AT1G10480.1	9e-24	Glyma.01G036600.1	3e-77	1	Q	MEKEMCDISVEKRLRLFGFELNPTKNNNEGVAKESNEGDESVNSSNSISSGGDKIVQEKNSSKDQDERKFECQYCFKEFANSQALGGHQNAHKKERLKKKRLQLQARKASINYYLQPFQKNHHGFSYHGSDHTHWFYDPSSYNSEFSLSEESQISFKSKNVHDTNSSWYSLPSHVSPSQQDTCMFTFSNDDKPSSNQSHSKALDLQLGLNLQSNTIRSSLKRS
MtrunA17_Chr5g0422571	MtrunA17_Chr5g0422571	N.A.	N.A.	N.A.	Chr5	24336699	24338187	N.A.	N.A.	295	N.A.	6.77	33634.6	AT1G13290.1	1e-102	Glyma.02G099100.1	2e-126	1	C	MQAHTFSYISSIQTNNDTVDESSISLSLGPPGTHHKPKLHHQHHHHHNHLQNQNFTIDDEQSGVTVALHIGLPSNISQNITPISKPDHHLASAPIQGQYWIPSPAQILIGPTQFSCTVCNKMFNRFNNMQMHMWGHGSQYRKGPESLRGVKPASSMLRLPCYCCAEGCKNNIEHPRSRPLKDFRTLQTHYKRKHGAKPFGCRKCGKPFAVRGDWRTHEKNCGKLWFCICGSDFKHKRSLKDHVRAFGDGHAPHTVESCEDQEVLLGDEYDEEFEGDENYEDDDDNDNIDRMVFGF
MtrunA17_Chr5g0423141	MtrunA17_Chr5g0423141	N.A.	Mtr.44379.1.S1_at	N.A.	Chr5	24903758	24905367	N.A.	N.A.	264	N.A.	7.07	27890.8	AT1G68360.1	2e-47	Glyma.20G117800.1	3e-86	1	Q	MEDQIHNNTKRINTNSNSTTCLKLFGFSVQEENEDSSPPPPRQPPLEDGTGNTSPSGSTESVSGDGGASSINPTSGDRKYECQYCCREFANSQALGGHQNAHKKERQQLKRAQLQASRNAAVSFVRNPIISAFAPPHHLLSSPGQVMMPTAPPSWVYMPPRAAPPPFHVSVSHGCAFPSQNNSNNGNSYSIITGARSASAGVLPCVSGVGNSSPTLSTMGSQIQSLAQFGKLDGPSLSRFSKGDVGPNFDEGFGLDLHLSLAPP
MtrunA17_Chr6g0479921	MtrunA17_Chr6g0479921	N.A.	Mtr.11452.1.S1_at	N.A.	Chr6	34646050	34649471	N.A.	N.A.	471	N.A.	9.18	52779.3	AT2G01940.1	4e-130	Glyma.07G107500.1	0	1	C	MLANSLSPSSLPSSEPFSCNENGTSSTNKRKRRPAGTPDPDAEVVSLSPKTLLESDRYVCEICNQGFQRDQNLQMHRRRHKVPWKLLKRETPVVRKRVFVCPEPTCLHHDPCHALGDLVGIKKHFRRKHSNHKQWVCERCSKGYAVQSDYKAHLKTCGTRGHSCDCGRVFSRVESFIEHQDACNMGRIHNSEAQPLQTPTACLSRTASSPSPSSETNFNTCPWQTRLQAIPKTTKESTIFMNPVTPISTITPSSQTFSKNNKLLLHPNLELQLSTTNNTNMSLTTDTPSIRSVGTVEAIQKVNRSTQLHLSIGSSEMSHEKNESNNIRNSNSSPKESSNSNEKVQSTTTNNMGLLRVQEQAKEQLRVAMAEKAYAEEARKQAKKQIEMAEQEFNNAKRI…
MtrunA17_Chr7g0214511	MtrunA17_Chr7g0214511	N.A.	Mtr.49394.1.S1_at	N.A.	Chr7	568564	569427	N.A.	N.A.	287	N.A.	8.63	32921.7	AT3G23140.1	0.001	Glyma.06G311500.1	0.0004	1	C	MSSSSSSSPCPSHDHEPKNNDVYHRSLQHSGYPSFRFLDYSNPIQNELKNPSSTTNDAGKQQNNVKKIVWFFSYSVLGNHKDVEKQNKHTYSCDVCNKVFTSNKALHRHKICHAQESVIHPQTASQSSFEQSHIDCSKYLPPISYKTKKRQRRRRRRYMNTDDDVIAAETLLHISRGGYGTKRQKLSCNMMDDDEKKKKEQGVLLTSGDIDETLKDNCHNEKKLALRFKIPKGKIFQTSQDCKEPPTSNHGIEEKMINEGVTELGPKVVKNFDLNELPSDDFEDETN
MtrunA17_Chr7g0239711	MtrunA17_Chr7g0239711	N.A.	N.A.	N.A.	Chr7	29668736	29669377	N.A.	N.A.	213	N.A.	6.86	23783.6	AT1G24625.1	7e-12	Glyma.02G162200.1	1e-26	1	Q	MSEILRFGDVTRDDKKLKRKMDDAIVADSETLMSLSLGGGRSGGSSSKSLKIHEKLREYPCKFCDKKFSSSQALGGHQGAHKRERVLARIEKEIQLGTFRLGDHHFCPYSIGHPYPFTIAGSSPIYHGLGWPQLVAHASYGNPFEMINNYDWATQTPLNNNVGFENHDLNNQQLQVPSFGVPLNNHVQEGNNNHDDPTSHQISTPFPDLSLKL
MtrunA17_Chr7g0250871	MtrunA17_Chr7g0250871	N.A.	Mtr.32254.1.S1_at	N.A.	Chr7	38283196	38284021	N.A.	N.A.	178	N.A.	8.59	19495.7	AT1G67030.1	1e-25	Glyma.18G295500.1	3e-40	1	Q	MAYVDYHENSIATPTSTNTLKLFGINIQEACLNQSPTQSESSEPLNGRKLYECQYCCREFANSQALGGHQNAHKKERQLLKRAQMQAARAFVPSHFHNRFISSPQWLPQQNHFLANAPPSQTRSSAWLCTTHAAGSGVFLAPTAAFDGSAPRHSSKFGGFNGGDCSEQGFGLNLHLGL
MtrunA17_Chr7g0255491	MtrunA17_Chr7g0255491	N.A.	Mtr.19824.1.S1_at	N.A.	Chr7	41422599	41423432	N.A.	N.A.	277	N.A.	4.89	29982.8	AT5G27880.1	1e-11	Glyma.10G101900.1	1e-14	1	Q	MEDPVQESKSEKEPKTTPPTSGSDGGDFLTLRLGGGTNPTSKPLEKGEHSGSSQNANVEPPPAPQVKEFSCTYCDKKFPTSQALGGHQNAHKRERVFKKMEEQRREDVIDSALRYQSNILPYPYQFSSSPHYQGYSYFRGANLSNSIGGHVNNSLPSWLGGGSSSGGYGGMYMPNTPPASRFVMPLSNSSLATPQFGMNNLWGGGQNAAALPTPQRSNAVGLALLAQANQTPPPSSEGVERNFIDQIPSHDPIEDEDEDDINEANPNEEELNLELTL
MtrunA17_Chr7g0255511	MtrunA17_Chr7g0255511	N.A.	N.A.	N.A.	Chr7	41442040	41442744	N.A.	N.A.	234	N.A.	5.71	26527.5	AT1G66140.1	6e-10	Glyma.14G110900.1	3e-12	1	QM1	MCNKGKEKVNEESIANLKMMENHNNENKRKAIVLEESYVETQNSRTPQKDVVEEESTDSSKEISPFLRFGFIVDHRKGIQKAYSCKFCGRKFTSPRALGGHQNSHKLERSLKKRIQTFNNAWINYSNGDQGISLNTISPFHMGCGYQYYGFNNMIQHAGSSNFYAGNLYGALQHIPEIDEANEANQSIMNQKVNMSEIEIDSVSEGGVVSDKVDQEEKETQEEEASKVDLTLKL
MtrunA17_Chr7g0258011	MtrunA17_Chr7g0258011	N.A.	Mtr.49176.1.S1_at	N.A.	Chr7	43433978	43436750	N.A.	N.A.	347	N.A.	6.63	39460.9	AT3G57670.1	2e-130	Glyma.19G142600.1	1e-154	1	C	MADNPYSNLFSSSSRFFQFNHIFPSSNSNPSPQNHHPFLHHHNNNNHTFFHYHHHISSSSPPSPPLREELPLLNLIPTKQEKYDEDQQEHEVDIQDLPCTAMDLEEREEDGSSRTTTVTVALHIGLPNPSAAEMASVLSSSNNSSEIIVTDKEHGGEDSCSGFMVNNRLNKGQYWIPTPSQILIGPTQFSCPVCSKTFNRYNNMQMHMWGHGSQYRKGPESLRGTQPTGMLRLPCYCCAPGCRNNIDHPRAKPLKDFRTLQTHYKRKHGIKPFMCRKCSKAFAVRGDWRTHEKNCGKLWYCICGSDFKHKRSLKDHIKAFGSGHAAYGCDGFEEEDEPASEVEQDNE
MtrunA17_Chr7g0263121	MtrunA17_Chr7g0263121	N.A.	Mtr.15278.1.S1_s_at	N.A.	Chr7	47078917	47079639	N.A.	N.A.	172	N.A.	9.07	19412.6	AT2G37430.1	2e-38	Glyma.03G173100.1	7e-69	2	Q,Q	MKRQRDFEGLENIDLANCLMMLSYPQHQPQNNKPNQKSFAPVEYECKTCNKKFPSFQALGGHRASHKRSKLEGDELLTNSTSLSLGNKPKMHECSICGQNFSLGQALGGHMRRHKAIMNEEVSSMEQVVMKLPVLKRLNSARVMCLDLNLTPLENDLKLLFGKMAPNLDVLV
MtrunA17_Chr7g0263941	MtrunA17_Chr7g0263941	N.A.	Mtr.49025.1.S1_at	N.A.	Chr7	47589591	47591850	N.A.	N.A.	406	N.A.	9.37	45374.8	AT5G03150.1	2e-111	Glyma.19G180400.2	2e-151	1	IDD	MNILGDPFSPSSSTGGFDKLQNTNPNPNRPQTNKKKRNLPGTPDPDAEVIALSPKTLMATNRFVCEICNKGFQRDQNLQLHRRGHNLPWKLKQRSNKEPRKKVYICPENTCVHHDAARALGDLTGIKKHFSRKHGEKKWKCDKCSKKYAVQSDWKAHTKTCGTREYKCDCGTLFSRKDSFITHRAFCDALAVESARHSSPTTLNFQNEESNMMNTQTSLAHGLISSQGLQNIQQFSPHAGFHHEQRPNLSLWLNQENQQINHHSYSLDHVSSGFSDVIQMAQTNTPMSATALLQKAAQIGSTRSSTNPSIFSGSFGVMSSSSTQTTSLNKNHDEVNMVINQKMKQHENFDPSSSRSATMVGNSSGFRDFLGVSNHQFLPQELAKFASINSTMMSLNQFN…
MtrunA17_Chr7g0265761	MtrunA17_Chr7g0265761	N.A.	Mtr.11239.1.S1_at	N.A.	Chr7	48898319	48903141	N.A.	N.A.	289	N.A.	5.07	31793.8	AT5G03740.1	8e-58	Glyma.03G190700.1	4e-98	1	C	MEFWGVEVKLGESLKVVPENSELIHISSACLGEVSKDKGSDPVSLYVKFDGQKLQLGTLSSEKFPQTSFDLVFGKKFELSHNWKYGSVFFSGFRIECEPEHDSYPFNTILYYTDSEEEDIPLNADNGKPVLEVNGAKPVVNASKQKKNQKDASTDDSSDSSDEDSSEDELMANGQIKSSSEDESDEDSDEETPKKTEGSNKRVAESSKETPVPVKKAKFVTPEKTGGRSSVHVDTPYPKQAGKSAANNKQPEKQETPKSSGDYSCKPCNRSFKTEDALGSHNKAKHSAK
MtrunA17_Chr7g0268961	MtrunA17_Chr7g0268961	N.A.	Mtr.28153.1.S1_at	N.A.	Chr7	51165930	51168148	N.A.	N.A.	490	N.A.	8.48	54519.2	AT3G50700.1	4e-92	Glyma.19G208900.1	0	1	IDD	MYNPLFYKLRAYHCHVYAKALLLMDDVFYEIDPTAEVVALSPTTLMATNRFVCEICNKGFQRDQNLQLHRRGHNLPWKLRQRTSAEVKKKVYVCPEPSCVHHNPSRALGDLTGIKKHFSRKHGEKKWKCDKCSKRYAVQSDWKAHQKTCGTREYKCDCGTIFSRRDSFITHRAFCDALTEENNRVNQGLTSGMPPNLQSQMHDPISTMPLKPVSNTSSELNNDYDPKNSLRSPSQEHAPTSFRSTNNACGGMFSTSAGALFGGPKTLPPSSSTLQLSSNSNSFNYFNDSKNGGLIAGMAQMSATALLQKAAQMGATASNSGNSSMMQKSFVGSMVSPNHVSGSIMMHHNQNQPSYEHFNPLQHELSNMAGVSGGGAFTNQLFQKEQQEISLLFDNNTNV…
MtrunA17_Chr8g0352011	MtrunA17_Chr8g0352011	N.A.	Mtr.5430.1.S1_at	N.A.	Chr8	13965262	13968019	N.A.	N.A.	340	N.A.	6.16	38547.2	AT3G57670.1	1e-115	Glyma.12G237800.2	1e-150	1	C	MTDPQSNLFDEWFNFMLLNPHHHHSSSSSSHQTNMFEIQPSSSSSSMNPPSPPLREALPLINKLSLINHQQQNEPSNIFNTQTIEDELEDKRMETHGYNHDDDDDDVDDESVTVALQIGLPSNSSSDLGSRMVSSNCIEMAEKEEVNMISEQLPLDKLNNKGQYWIPTPSQILIGPTQFSCPVCSKTFNRYNNLQMHMWGHGSQYRKGPDSLKGSQPTAMLRLPCYCCAPGCKHNIDHPRAKPLKDFRTLQTHYKRKHGIKPYMCRKCGKSFAVKGDWRTHEKNCGKIWYCLCGSDFKHKRSLKDHIKAFGYGHGAFGIDCLQEEDEAGSEIEHDGGSSM
MtrunA17_Chr8g0353321	MtrunA17_Chr8g0353321	N.A.	Mtr.14851.1.S1_at	N.A.	Chr8	15100882	15102464	N.A.	N.A.	307	N.A.	9.22	35361.5	AT1G72050.3	4e-91	Glyma.02G293300.1	4e-110	6	C,C,Z7,C,C,C	MCEAAWFGLMDQYQVGKPLEKLHQGCLSHAPFKTRLARPYICTIDDCQASYRRKDHLNRHLLQHDGEKFKCPIENCSRDFSLKGNMTRHVKEFHNKDSSTSIDVKIQKQHVCSEIGCGKAFKFASKLEKHKDSHVKLESIEAVCLYPGCMTSFTNLQCLRAHTKSCHKYVNCETCGKKQLRKNIKRHLRKHETGSSSEVFHCDYKDCSSTFSSKSNLCKHVKAVHLQDKPFICGFPDCGMRFAYKYVRDNHEKSGSHVFTLGDFKETDEQFRSRNRGGRKRKCPTVEMLVRKESCSPNSTRVAYEGC
MtrunA17_Chr8g0373541	MtrunA17_Chr8g0373541	N.A.	Mtr.23979.1.S1_s_at	N.A.	Chr8	35658378	35661643	N.A.	N.A.	519	N.A.	8.38	53890.5	AT5G66730.1	5e-154	Glyma.01G176600.1	0	1	IDD	MVDLDNVSTASGEASISSSGNNNIQSPIPKPTKKKRNLPGMPDPEAEVIALSPTTLLATNRFVCEICNKGFQRDQNLQLHRRGHNLPWKLRQRSSKEIRKRVYVCPEPTCVHHDPSRALGDLTGIKKHFCRKHGEKKWKCEKCSKKYAVQSDWKAHSKVCGSREYKCDCGTVFSRRDSFITHRAFCDALAEENAKSQNQAVGKANSESDSKVLTGDSLPAVITTTAAAAATTPQSNSGVSSALETQKLDLPENPPQIIEEPQVVVTTTASALNASCSSSTSSKSNGCAATSTGVFASLFASSTASASASLQPQAPAFSDLIRSMGCTDPRPTDFSAPPSSEAISLCLSTSHGSSIFGTGGQECRQYVPTHQPPAMSATALLQKAAQMGAAATNASLLRG…
MtrunA17_Chr8g0375521	MtrunA17_Chr8g0375521	N.A.	Mtr.30413.1.S1_at	N.A.	Chr8	37335262	37338551	N.A.	N.A.	421	N.A.	8.65	46999.8	AT2G01940.1	1e-135	Glyma.05G137000.1	0	1	C	MLDNTVNSSSDATTAFALSENGGANNKRKRRPAGTPDPDAEVVSLSPKTLLESDRYVCEICNQGFQRDQNLQMHRRRHKVPWKLLKRETTQGLKKRVFVCPEPSCLHHDPCHALGDLVGIKKHFRRKHSNHKQWVCDKCNKGYAVQSDYKAHIKTCGTRGHSCDCGRVFSRVESFIEHQDACTIRGKHQPEFQATTMQPACSSRTASSTSPSSEANFSISAPLQGLPVLPKPPDKPLSAPTLLTNSDIHNKPSTSHHHHNLELQLLPSSINPQVEKSNSNDQSYETHLKLSIGNNESEKQRNDVSTLELARLKEFTSEELKLAMAEKAYAEEARKEAKRQIEIAEVEFENAKRIRKQAQDELGKAEALRKQAIKKISNTVMEVTCQACKQQFQSSTSGV…
MtrunA17_Chr8g0376021	MtrunA17_Chr8g0376021	N.A.	Mtr.41264.1.S1_at	N.A.	Chr8	37680723	37684380	N.A.	N.A.	217	N.A.	6.23	23768.7	AT1G66140.1	3e-38	Glyma.05G139000.1	1e-91	1	Q	MMTPNLNLEPENQSEAPQDLDPMTLDLTLNFSSSEAELMGSSDASSEVGAAEVHASPSVTPRIFSCNYCKRKFYSSQALGGHQNAHKRERTMAKRAMRMGMFTERYTSLASLPLHGSPFRSLGVEAHSAMHQRHMQPSSSMRAPDMRAAAKFDRNHFGSLVYVEDDDVGSFWPGSFRQVDQGGVVNIGYPQTSNSSFVPMAPPPPQASASPDLTLKL
MtrunA17_Chr8g0382121	MtrunA17_Chr8g0382121	N.A.	N.A.	N.A.	Chr8	41883463	41884816	N.A.	N.A.	313	N.A.	8.64	35733.7	AT1G34370.3	5e-56	Glyma.05G177700.1	9e-98	1	C	MQNLTEINHQQNTNIPLQNLSQLSTEMDSIQSFISQSIQTNTLLPKQHLDSLSNQISSTIRQVIINATALLATCPEAITLPPTDSYWTSGEKINYIDDDMANLTHNEHSKIVELDAMELLAKHFHFCEICGKGFTRDANLRMHMRAHGEQFKTHEALRSVREKQARLTTTRFSCPYEGCKRNRLHKKFNPLKSVFCLRNHFKRSHCPKTHTCDRCRRKSFAVVSDLKSHVKQCRGESTWKCSCGTTFSRKEKLFGHVERFEGHSPAIVVEKKGKSMTAAPAEEEGVGGFLTKENNCMDALPEGFFDDLDKFWV
MtTFIIIA	N.A.	N.A.	Mtr.14440.1.S1_at	Chr3	Chr3	4021672	4024105	3947063	3947721	364	N.A.	8.42	42045.8	AT1G72050.3	9e-124	Glyma.02G293300.1	2e-169	9	C,C,C,C,Z7,C,C,C,C	MEESIQSDEIPKFRDIRRYYCQFCGICRSKKTLITSHINSEHKEEMEKARVETEPESLEGGLKANTCEECGASFKKHAYLLQHMQSHSLERPFVCSLEDCKASYRRKDHLNRHLLQHQGKTFKCPIENCKSGFSLQSNLKRHVEEMHDENSTPPCSGENQKQFVCPEIGCGKVFRYASQLQKHEDSHVRLETIEVVCLEPGCMKFFTNSECLKAHVKSCHQYVTCDTCGTKQLKKNMKRHLRTHEASNSSEAFKCEFEGCDSTFSTKSNLHKHEKAVHFQVKPFVCGFPNCGMRFAYKHVRDNHEKTAKHAFALGDFEEADEEFRSRPRGGVKRKCPPTVEMLVRKRVTPPSQLENLLFVQDCQ
