# Supplementary material for: Genome-wide study of C2H2 zinc finger gene family in Medicago truncatula
Source: BMC Plant Biol. 2020 Aug 31;20:401. doi: 10.1186/s12870-020-02619-6 (PMC7460785; doi:10.1186/s12870-020-02619-6)
Supplement: Supplementary file 2 — Additional file 2. The protein sequences of C2H2 ZFPs. [file 12870_2020_2619_MOESM2_ESM.fasta]

>MtrunA17_Chr1g0173421/Medtr0100s0160
MGTPEFPDLGKHCADSDCKLVDFLPFTCDRCYQVYCLEHRSYIKHRCTKADKQDVTVVICPLCAKGVRLVPEQDPNITWENHVNTDCDPSNYEKVTKKKKCPAAGCKEILVFSNTIKCKDCTIDHCLKHRFGPDHKCPGPKKVETNFPFMNLMNRSRKKESKTNSSSTSSSSKWTTSFLNAASNIRASAEAGMSKLSGEINQAWGTSSDGGRKSNDNGQVEQCPQCGAKFSSITTLINHVQKVHERSGSRSAANVTIDACPKCSKGFTDPVSLVEHVEREHGGTSRR
>MtrunA17_Chr7g0231181/Medtr0160s0030
MDKYKCKLCYRSFNNGRALGGHMRSHMMNLLVTKQEEESSRTVQLSFEAESAPSSSSSSEDDDVDEKGLNYGLRENPKRSIRLVDQEFSFPQVDTSSVILQDIESETESSKNNPTRKRSKRVWKIRGFDQKYYNESATKKMKFFNKNDSSVVEHEPVSSVSDATTEEDVAFCLMQLSRDKWNRQNEQYEDVEDEDDDDEAEEEEEEEDEIEIERSLEDSDESQELLKVCKNNNKVRKGRYKCETCNKVFKSYQALGGHRASHKKIKPNITVEESSPEFEIVEKKVHECPVCFRVFNSGQALGGHKRTHVIHGSSSTTVPIFSSKRVTKSVIDLNLPAPIDDDEVSQIENSAVSDAEFLKTR
>MtrunA17_Chr1g0148041/Medtr1g009770
MSGLTCNSCNTEFTHDADQKLHYKSEWHRYNLKRKVAGVPGVTEALFLARQAALAQERDKSNESPMLYSCGLCGKGYKSEKAHAEHLKSRTHMMRASEGDSQSDGKAIIKPLPQRVVNKPPPKRVVDNSAEDDDSEDEWVEVDSDDDLVDDAAKSLTDMNMDENDENDDMDEDDVVDLDPSCCFMCDHKHKTIENCMVHMHKHHGFFIPDVEYLKDPKGLLTYLGLKVKRDYLCLYCNDQCHPFSSLEAVRKHMVAKNHCKVHYGDDDDEEEVELEEFYDYTSSYVDEQGKQLVVSGDADNNIELSDGSELVITKMSGDKKSTRTLGSREYLRYYRQKPRPSPANNIAITAELAARYRSMGLATVQSRQQIVRMKVLKQMNRSGVEHMRSKMGMKSNVIRNLPNNVTY
>MtrunA17_Chr1g0149811/Medtr1g013130
MERLSKEPCIFSSQETPPSPSTPLQNQHEKKKQQSIEVEEDITKVETLFDLNVSSNDSNLDCNSQQEPELNLITSLDVGNSLSQNNNTLDVEQRVFSCNYCHRKFYSSQALGGHQNAHKRERSIAKRGQRFGTQIIASASAFGFPILHNKQSYANMASLPLYGAFGNKPLGIQAHSMIHKPSHVSSNGFGNSYGHHHHHGWSNSRIFMDQQPGIAKLGIADFHRTSTSSRGSVGRFEVVDTMMNSAANKEMKQKQLDLNLKL
>MtrunA17_Chr1g0151261/Medtr1g015930
MNTLSLHFYTPHSFLSLKPKPQPRIQCCSTNNNIIDDIDMVKTKQGTYEQKQNKVCVLWDLDNKPPRGPPYNAAVSLKNLAERFGDVTDISAYANRHAFIHLPQWVLNQRRERKNLDILERKGIINPPEPYVCSVCGRKCKTNVDLKKHFKQLHQRERQKKLNRLNSLKGKKRQKYKERFVSGDDKYNDAVREILKPKVGYGLASELRRAGVFVKTVEDKPQAADWALKKQMMHSMSRGIDWLFLVSDDSDFSEMLRKAREANLGTVVVGDVDRALGRHADLWVPWNAVENGEVMDMDLIPRNRDRRRTNSTSTTMDDFGDVLFFHEGEEMEDDFMLEYSDDDDFDEDSDEEDEDGFYIY
>MtrunA17_Chr1g0151351/Medtr1g016010
MMKGLSVEENMSNLTSASSEISASSATKNGKASTNLEPQTKRKRNLPGHPDPEAQVLALSPQTLLATNRFICEICNKGFQRDQNLQLHKRGHNLPWKLKKRNVNEIIRKKVYVCPEPTCVHHDPSRALGDLTGIKKHFFRKHGEKKWKCEKCSKRYAVQSDWKAHSKICGTKEYKCDCGTLFSRRDSFITHRAFCDVLSQESASISAVNPLFSSHSQFHQSHGFQPLSLKKEQDFNLRPEIPLWLLPTHLNHFQNPNPTTLFPNNSFNSNNITTASPHMSATALLQKASQIGVTTVSKTEPCRPHLMQTHVPSGMVMPSREEIGTTGFSHCLASYGNKAAITSDCFEESSSLLHDVMYGSESSHSQFEAVTAAMSMRGMFDTQRDNNNFEEQYSHFGKSNIIKNGGANDDEMTRDFLSLGAFSQRDLFNISGIDGPLSLHGKQNQIQNQTPW
>MtrunA17_Chr1g0152661/Medtr1g018420
MALEALNSPTSTTPKFTFDEPNLPWTKRKRSKRSRSCTEEEYLALCLIMLARGHTNRHDFNPLNPPPTTIDNNNNNTKLSYKCSVCNKEFSSYQALGGHKASHRKNSVGGGGDDHPSTSSAATTSSANTNGGGVRSHECSICHRSFPTGQALGGHKRCHYEGVVGGGASAVTVSEGMGSTHSHQRDFDLNIPAFPEFANKVGEDEVESPHPVMMKKKARVFVVPKIEIPNFQ
>MtrunA17_Chr1g0153141/Medtr1g019050
MLEKPNMHSLFLPNTNATTLTSSLLFLNTNNNFSSKARFQCSIKATNPNTKQVTNSNKKVIILWDLDNKPPHGPPYNAALSLKTFAERFGDVVSISAYTKRHSFFNLPLWNPNPNPNSFLCRVCGYECRSLTDVNIHFKRVHEYQKRKTLNRLKSIKLKRSKVNFIRKVHRYNEAKSNNAPLKVGFGMASELRRGGVFVKIVTVRGKVKAADSSLKREMMSGGVDSLVLVLVSDDSVFSKMLRKVREVKVETVVVGDYWGRDLGRNADLWLPWILVENGNVEYLMGGTVEEDLDDELEEDENIYDYDDYDYDDDGFYVY
>MtrunA17_Chr1g0156521/Medtr1g024980
MALLNSLPEQSHPKTKTTLPKHKQKNQQQQKQKPPSSWDQIKNLLTCKQIEVSRVHDPSKPNNNNGYSKLGSSCSSICSFRDVVHGNTRVVHRSDNSSPESSILGQETSLLKRKPVNASSTRSASCSGKSSNGGGNYTSSSSSRGMQFRKLSGCYECHMIVDPSRLPIPRSTLCRCDQCGEVFPKIESLELHQAVRHAVSELGPEDSGRNIVEIIFKSSWLKRETPMCKIERILKVHNTQRTIQRFEECRDAVKSRASNTTKKNPRCAADGNELLRFHSTSLSCALGASGSSTLCAVPGCGVCNIIRHGFQKKGGVKTNASSGRAHDNSVGEDSRRAMLVCRVIAGKVKRVAEEGARVVSEEEMVCFDSTAGNAGSYSNLEDLTVFNPRAILPCFVVIYEVLP
>MtrunA17_Chr1g0161901/Medtr1g033340
MMKTPNLNLEAENSLEVSSQVGSNIYLQESSHDLTKDSATTSSCLTKPDINPGSISLDLTLNFDPSDEDLKETSDTNSEVLGADQAHNTVSAPTIHRVFSCNYCRRKFFSSQALGGHQNAHKRERTLAKRAMRVGMFTERYTSLASLPLHGSSSFHPLGIQAHAAMHQNHMPSSSSMLMRAHDMRPTAKFEKDCFGAAPMFMHNDDVGIFWPGSFRQINQSVHNSNLNTSFVATEPPQQTSTTSPDLTLRL
>Medtr1g037750
MKLGLVFLGPKTGYNKQISYYVKFYKLAIHGLEWKLDITPNGSHRVKITANATKTVAEGRRLLEELWRGKVIVHDNLTPATLQPILSKDGSSLTSSIQKATSTYIQFDRRNMKLRIFGSPDKIALAEKKLIQSLLSLHDEKQSVICLSGRDLPSDFMKQVVKNFGPDLHGLKEKVPGADLRLNTRNRTILCHGNSELKSRVEEITFEIARLSNPSSERFDTGPSCPICLCEVEDGYQLEGCGHLFCRSCMVEQCESAIKNQGSFPIRCAHQGCGNHILLVDFRTLLSNDKLEELFRASLGAFVASSSGTYRFCPSPDCPSIYRVADPDTASVPFVCGACYSETCTRCHIEYHPYVSCERYRQFKDDPDSSLRDWCKGKEQVKNCPACGHVIEKVDGCNHIECKCGKHICWVCLEFFTTSGECYSHMDTIHLGVD
>MtrunA17_Chr1g0166461/Medtr1g041455
MTNGFSNTRHDVLNSVACRLCNRVFISSQAFVTHIESHMEHEGAAIRRLYSTDHINPQVQFPSHCIPPGFHVPIDTQNNNDGRIFQPQPRRNHFLNVGSMQLTQHGLPNPHVYQWKHLEEEEESSNDGTKAYIMQLEKPIKKIDFIDLVGNDDDNSGPQKLDLALKL
>MtrunA17_Chr1g0168181/Medtr1g044225
MELEMITSSEDSDEQEVQDECIVTKRSYDCTFCKRGFTNARALGGHMNIHRKERTTYKAKQGTPNSSPFVPAVVSSQPSTYYCILEPPRNYDMYHQTSKTNPRNSPPTFQYDFLNTSSQSLLGTNLSLQIGSSHKGNDQVWRGIEKDGEGVDLELRLGHDSYSNY
>MtrunA17_Chr1g0169521/Medtr1g046810
MNKPYSSPSSHHSFHKPKNSHDHDHQQSLENDKKNPGSRIYNCEFCHKTFTSSKSLGGHKTIHRSSKILVQPETNKQIRDHDVNNGGTLKKTTKITCVFSSSLHNHDHDDWKPKNHTSDVCHKVFSSNTALKGHMRWHTPKGLKKDTIIPSLTAPSSLEQSHLEFLPATDLSKYLPPISYKTKKRSPRRRRIADNDEEITIAAKTLLYLSKGGYEGSTKRQKISSNTVDDNEKMKEQGVLLTRCVCHNEKNLVLKLRIPKDTIFQTSQDSKEPAGSNLDIEGMKNVSEDETELGSRVVRNFDLNELPSDDFEDETN
>MtrunA17_Chr1g0169591/Medtr1g047010
MLYTTSLSIGRVAGVPGVTEELFLARQTAPAQERDKSNEIPMLYSCGLCGKRYKSEKAHAEHLKSRTHMMRASEGDSQSDGKAIIKPLRQHVVNKPPPKRVVDNSAEHDDSEDERVEVDSDDDLVDDAAKSLTDMNMDENAENDDMDEDDDDVVDLDPSYVEYLKDPKGLLTYLGLKVKRDYLCLYCDDRCHPFSSLEAIRKHMAAKNHCKVHYGDDDDEEEVELEEFYDYTSSYVDEQGKQLVVSGDADNNIELSDGSELVLTKMSGDKKSTRTLGSREYLRYYRQKPRPSPANNIAIIAELAARHRSMGLASVQSRQQIVRMKVLKLMNRSGVEHMRSKMGMKSNGAWWSDLEAFLLDQEKYSRIFVEQLEYSKKLLTEISEDIRFKEQQVLAEQRGILAQWNGSVEGSEQVFREHLDHMAMHKQELKNELTNIDDELMEVRSNLKEALKARAKLASLEFNILSPTIIREKDTI
>MtrunA17_Chr1g0170601/Medtr1g048880
MANDFSNKRHDVQYSVACRVCDQVFRSNRALVTHMESHEGASIRRHYSEPFNPQGQFLWYSSPPGFHVPYDTQNMNDARIFQPQPHPRAMLQLTRNQIPSHVLPNPPVYQLEHLEEESSNDGTKPYIVQLEKPIKKKDDDNSAVPMLDLTLKL
>MtrunA17_Chr1g0172861/Medtr1g052185
MRKKNTPYCSFYNPCSSYHSFDDNEKSQRSSIYECELCGKRFNSGAALGGHKTSHRSQPQNKKQRHNHAVNKDDKDDEKQKHCCRVCNKVFSSKQALCGHMRCHKRDGKDIHLPTSSSIDLSKYLLPISYPTNKGSKRKIIDEDVARTLIKISYDNNHGDSKRLKLSCGDMVNETVKEQTVMQTTGHVRVNDETVVIKEKDGSGNKRLKFSSNSEDISDIDESPETKVKDNNTSIDIEEKKNNNEGETVREPSHIELKADRVVMNFDLNEIPMKDETN
>MtrunA17_Chr1g0174861/Medtr1g053530
MMKNSFSSSHHSIHHKPKNNVVDRENEKLHQGARLYKAYHNSNNLLKPKIQKHEHPQGINIDTLKINHSCVLCSKAFSSIEALNGHMKWHKQNGSKKGSNNCDLDQFPPIDLTKYLPPIRYETKKRSWDYFLDVETVNVAEIMVDMSQQSSANLNVNHRDNKRMKLCSSVDDDEKINEQGGVMQTSGKNNEKNRLVFRLKIAKGLNIQTSQASNQPASDDDDVENNTDEGDESDGESDLEFESNIFGILI
>MtrunA17_Chr1g0175851/Medtr1g054450
MDKKIIERETHDLMNVESFSQLPFIRPPPTNKEKGIRLFGIEFGGGATEDESSESPETTNNNNNINSFEVDNNNNNKDNNNNENNRRFECHYCCRNFPTSQALGGHQNAHKRERQHAKRQHLQSTMVHATTFSDPHLYHHHHQQQHPLYRFTSSSPSSLSSSPSYPTWNTNSTRFYNHPTTSSYSQQQPINGSPLAFWRIPNGTVQSNPSFNHERPLPLLASEERSNLWHSGQGVPSSSSASHNRYVYDSKRNDHVSLDLHL
>Medtr1g058090
MDHREMHACKFCNLSFSRVNALNGHMRVHREEKNKAMKEMITTLNQHEVKNQKVTNPSPSPSQGGEEIDLELRLGPTNATPSTKLNLDLKL
>MtrunA17_Chr1g0179281/Medtr1g061130
MEKPRRPFDRSKEPILKRPRLIENPDRAPNSSVRPIQQRKQVNSGISTLSSASRFRQNDRELESSDFDGGGYEPQPIRFEDLVAQYKSALAELTFNSKPMITNLTIIAGENQAGQKAIAATICANILEVPSEQKLPSLYLLDSIVKNIGQDYIKYFAAKLPEVFCKAYKQVDPSVRQSMKHLFGTWKGVFPPQTLQIIDKELGFTPVINGSSSASTALRSDSQSKHSPHSIHVNPKYFERQRLQQSSRTKGVVGDMTGAIANSNDDHEMTDRDLGVARAWNNQRTHRDPFNDSVPEKSISASYEDNEHGSNLSRNLGMGIGRTDGRVAKLGHRNLSSKAAAGVSGTISGQRNSVGLKHSFSNTEASMHQPIRNIAGIQRNVISSSWQNSEEEEYSWDEMNTGLTGHGVRNNLGNDAWTADDENLEAEDNHHQIRNVFRANVDREMPNRSQATEKKQSHAFQHHPSLSWQLQEQQSIDALDRKPGHLEGSMLMSGSLPANASSSAARMGNRAFLPNARIGLAEIEGQQFHSVGSESPSGQSPLRHRSPSPPSIDHSHLMKSLAMQDHPHTRKTSHFLGGLHSQYNEDSSPTLAPNIHVGDLRRSSQLKDLQGPLPSSGFQPRYQQQLSSSHAEVTIETEKPPLSKVSLARKTSEQPATSHTKAASVKNGTFSNMPTTSSLPSLLGARPSQSGGSSHAKIISSVSVNVSPSSPVLPKRPQRKAGQPLRTSTLSPASSNVSSASAQSSGATNHTSNPLANLLSSLVAKGLISTVTETPAEVPPETLTRLEDHCDSFSTSSSMPVASLSGSAAVPIPSTKDELDDTAKTPMSLSESTSTDIRNVIGFEFKPNVIRKLHPSVISGLFDDFPHHCSICGLKLKFQEQFNRHLEWHATRERECTGLITASRWYLKSSDWVAGKAECPSENEFTDSLDSQDSETDKDQEDAMVLADENQCLCVLCGELFEDVYCHENSEWMFKAAVYMTNADIATEVGINDVISGRGPIIHTRCLSDYSLSSVVKTELD
>MtrunA17_Chr1g0180311/Medtr1g062780
MQVLEDQVLMVSKDHTQQIIKGKRTKRQRLPSPLRLTMPVSNSCNEGTSYDNNNNNSGGIEFVKIDSRDRSEEEKEEEEDLANCLILLARGHNHRHDYQNTHVSNHRDHNNNKSSNFYLYECKTCNRCFPSFQALGGHRASHTKPNKANCNVAQQKQAVTTSSFVDDHYDPTMNTILSLQAFAATPITTIPTTKKSKVHECSICGAEFSSGQALGGHMRRHRNLVNTSTTTTTTTTSMSLSIGSPKSHEAKKPRNGFKLDLNLPAPEVDQKDQSKFSFQPRENVIAFSNSSLVDCHY
>MtrunA17_Chr1g0180581/Medtr1g063150
MDLDMGTGNTHKIKWVRARHKTKTLSSTTNDAGKQKMIWFFSYSVGKQNQHSCDVCNKVFTSNKALNGHMICHSPTAASSSSAQSYDDHFLPPKKRQVLRRRSYMNNDDDAIAAETLLHISHGGFETPQDCKEPSASNQSIDEKKMNEGETELGSKVVKNFDLNELPSNDVMNFELSSDDVKNLDLNEFSSDDCEDETN
>MtrunA17_Chr1g0180621/Medtr1g063190
MGGKCPHRKVKKRRLSHKTDRRSKFLIKGDDMVYDELNKPQEDRKPLPLDEDLPGMGQHYCLHCDRFFASVAVRDEHFKTKKHRRRVKQMMGDAPHTQLDADLAGGMGMPDNGPKLMSM
>Medtr1g067640
MKRQRENEEKESINLATTLMLLSSRITQQNKTYSPVEFECKTCNRKFSSFQALGGHRASHKKLKLLDSEEAHKVNIHNNKPKMHQCSICGQEFKLGQALGGHMRRHRINNEGFSSSSINYQVIAKSSPVLKRSNSKRVMIMELDLNLTPLENDLKLLFGNNAPKVDNSLV
>MtrunA17_Chr1g0182161/Medtr1g067650
MMKRQRENEEKESIDLATTLMLLSSRITQQNKTYSPVEFECKTCNRKFSSFQALGGHRASHKKLKLLDSEEAHKVNIHNNKPKMHQCSICGQEFKLGQALGGHMRRHRINNEGFSSSSINYQVIAKSSPVLKRSNSKRVMIMELDLNLTPLENDLKLLFGNKAPKVDNSLF
>MtrunA17_Chr1g0182181/Medtr1g067660
MRDERVENIDLANCLILLSHPKETKPKKHFSPVEFECTTCNRKFSSFQALGGHRASHKRPKLDTLKLKLHAQTLGLLNNPKMHGCYICGKEFSLGQALGGHMRRHKISVNEGFSSVKKNKVVGKIPTLKRLNSKRVMCLDLNLTPLQNDLKLLFGNMAPKVDSFF
>MtrunA17_Chr1g0184331/Medtr1g070250
MEFSYLQDDSKSSSDENIDRSSDQNNDDDHDHHMGIGRSYECVFCKRGFTTAQALGGHMNIHRKDRANNNKSATKTNFAPPSSSKLVVDHDNYGDLGFYSTINPSHLARGGYYSSISSTTTTPEVDSLNYHQIYFPSHVQYSEMLCVENQRMFGQDWRGLSLYTNPLNKDKIENNNEVGELDLELRLGHYP
>MtrunA17_Chr1g0184381/Medtr1g070265
MEGNYYLNRNTRDHDHHHHNLGFEEHSWGTSWPARNYSCSFCKREFRSAQALGGHMNVHRRDRARLRSSLISSWVNSDQCPNNNKPNPTPSSTTPCSSPLYLSLSSPPSPSLPHTIHDDKKPRLTPSLSLPLLNPQRSEIMMSKSIKSYEEVKKHNVLMNNEQNITLELGIGLFKHQEEKLDLELHL
>MtrunA17_Chr1g0187231/Medtr1g075430
MNYSSEEGDDGYDQGKRRSYECTFCKRGFTNAQALGGHMNIHRKDRAKASKQPNSSSSQIGTKFYTNDETMVFPFASEQNSFIGNYQPSNMHGYSYEQPRSYEYPTAPNYHVGNYQTSNVHGFSYDQQGSSNWPNFHLNQELQGPDLSLQIGSTQHYVDDTHHQRIRRGNDQEDIEVDLELRLGQDSRFIS
>MtrunA17_Chr1g0187511/Medtr1g075780
MGGDIKNFVCGLCNHDCTNFESLISHLESHMARENLAIARLNHTNPQVKSMPNPLPPNFPMPKSLHENKTFVRSMLFQKPQQQSNVVDLASFSAPPSIHQQGAGGMEVSPIDGTKPYINMLDKPIDKNVFINFIDETSLNLELKL
>MtrunA17_Chr1g0188901/Medtr1g077700
MEASHEQQLSLGYREHINITEGNITQKVINPSQSPNPSSTSAYSSTREGETRESARYNVYACKTCNKTFTSSQALGGHRKGCQKKPRDGFKINNKSISLKLNSINGMGNIYASSSSSNKSKVYGCSICGSKFTSGQALGGHMTFHHAPVEETSSTPMASEPDEEDEEPPAKKMNVPLDLDLNLPAA
>MtrunA17_Chr1g0188911/Medtr1g077730
MEASHEQQLSLGSREQQSPIPFSINIAYSSTEGGTRESARYNVYACKTCKKTFTSFQALGGHRKVHKKPRYDRQVQEFQFKTNNKSISLKLNSINGMGNIYASSSSSSNNTSTTTTTNNNSNTNNNKTKVYGCSICGSKFTSGQALGGHMTFHHAPVETTSSTPMALQPDEEDEEPPRKKMNVSLDLDLNLPAA
>MtrunA17_Chr1g0193731/Medtr1g085590
MYSSSSPSHDHSFHQKPKTNNQSLQKTRYPSFSFVESSTTNDAGKENPEKKIIWRFSYSVAHNHNDVVKQKKHSCDVCNKVFTSNKALNGHMRCHCRQNGPTVAAPSFEKQQPCRRRRYMNIDDDDDDVIETVAEILLQLSRMGYEDVNHRGAKRKNLSCNMMDDNEKKKRKKKEQGVLLTSGGHDIEEKKTINEGETELGSKVVKNVDLNELSSDDNEGETELGSKVVKNVDLNELPSDDNEGEAELGSKDVKNFDLNELPSDDNEGETESGSKVVKNLDLNELPSDEFEDKTN
>MtrunA17_Chr1g0196821/Medtr1g090240
MECNFSKRQSISSVKVKVGDHIIPQVTQFKYLVIHRIQAGWLKRRSASTVLCDAKIPLCKGIFYRTSVRSTMLYGTECWVVKNQHEHKVSVAEMRMVGRGRHRKSIQETIMKDLEINELEKDMVFDRSLWRRLFIMILKIRAQPSQFKISGILRLWFVLSTSKSVHIKIFAEEFGAMEKSLYHANTINDVPSSSTSSSSSTPSSPSSSSSSSRIIRSKEGRVAFNYRYYKNRLQRREVTENFSCPYCYLRCASYKGLRCHLLASHDLLNFEFSASEDCLAVNVSKKYDIWKFEFIADGIDPRLQTFMHCGKRTIQVRPEAARFEEFQDVDSPALADNADPPVLATDVDLPILANDLDSPILAITNNADPPVLAMDLDPLVLANDADSPVLALTNNADPPVLAMDVDPPVLANDAGSPVLANDVGSPVLANDVDSPVLAMDSDPPIMAIDEDPPILAMDADPPVFDSGTTLEDIEFLKKAGGNSATTSGVANTNIVSNLNPDCVPPVSEHDNGTPSAQQAGNTRKLPVEQITPQMIAQLEKREFYHSHKAQPMSLEEVLSGYDSEAEVDNEVLDIEDRWRLNLHDNATKEEKQLMTMWNSFIRRQRVRVDAHVRWACKAFTIKHGSEIVKSRELSKDWTAFRLKLYTEGLIDAKIINDCGTVLKHYRENPDIRFPERRIPSILLSPVKNRRKR
>MtrunA17_Chr1g0197281/Medtr1g090703
MEPAPEQPEQQISLASREITNIIKGKRTKRVRPQSPIPFSITANSSTGEGGGGGGEREDCNNVDDVNNNTIINTNNNNTSPTTSYVEEKQDSTVVIDEEYDMANCLILLAQGQAKESSTKNTDDLDGGMMNYTKYSSRKFMEAATLDSGRAGFYVYECKTCNRTFPSFQALGGHRASHKKPKALAIAQEKKHLYDDDQEFQFKPNHKSISLQLNNNGKGNLHGGSNNNNKSKVHECSICGSEFTSGQALGGHMRRHRAPVGTSAANTTLSLTTMALEPDEDHPRKKRNVLSLDLDLNLPAPEDDHRESKFAFASKQHQQQQQQNGQKQQQQQQQQQQKQQTNLVFSAPALVDCHY
>MtrunA17_Chr1g0198651/Medtr1g093095
MQTHHQYYSFSCESASCSSSLDDEDSIFLSLAPPGHQIPPKLTPPHPTISTTIPPLHQIPISTTTSLHHHHTCAVNVALNALINPTFTSKPSHTPIIPQYWIPSPAQILVGPTQFSCTVCNKTFNRFNNMQMHMWGHGSQYRKGPESLKGPKPASSSSMLKLPCYCCAEGCRNNINYPRARPLKDFRTLQTHYKRKHGGKSFECRKCRKTFAVRGDWRTHEKNCGKLWFCICGSDFKHKRSLKDHVRAFGNGHAPHTLESLSFDGHKVNENYMEEEESGSEDDDNDSEVVFSLN
>MtrunA17_Chr1g0199101/Medtr1g094115
MAAASSSTSFFGIREENQSQITHHHPHPQSTTTSATSSAPSTTVPQKKRRNQPGTPSKFICEVCNKGFQREQNLQLHRRGHNLPWKLKQKSNKEPRRKVYLCPEPTCVHHDPSRALGDLTGIKKHFSRKHGEKKWKCEKCSKKYAVQSDWKAHSKTCGTREYRCDCGTLFSRRDSFITHRAFCDALAQESVLRHHNPFGSTHQLYATNHHISLGQISHQLQNHQNQITSSTSNNNNLLRLGSAPPKFEQNLISSPPLNHSSSFGHSIPSSSPFFNMSDISNQSFEEQQSQQGQFLNKQLHGLMHLPDLQGNTNTNNSNSSNLFNLMVHDQFNNMSSTQGTTLYINNNSSLSDHQVGFVNSMQHGQNMSSPHMSATALLQKASQIGSTNSTNNNKGSNNDHKSGDRDFVVSDHNNINATFGNRSSSIENDHDNNDLHGLINSIANGNTSSIFGNESNLNMRFGGSDKLTLDFLGVGGMVRNMSGGFSQSEQQRDMMNTSMVSLNHDLKSAHSSQHFGSSNILQ
>MtrunA17_Chr1g0199511/Medtr1g094740
MGNVEIPNWLEGLPLAPEFRPTDTEFSDPIAYISKIEQKAGKFGICKIIPPLPKPSKKYVFSNLNKSLLKRPELGPDGSSLGAGNSWKMGSGDSGNDGESRALFTTRQQEVGQNVKKSKGVVQKSMACVHKQVWQSGEVYTIEQFESKSKTFSRSVLGTAKDVSPLVVESMFWKAASEKPIYVEYANDVPGSAFGESQGQFYRSHRRQRKRTDYKSRVDSSVCKETEMGGVNDTHNNESNGIASPSHAESCLETSKSAMTLSTSTPNEVSQPSKEMISDADNDMQGTAGWKLSNSPWNLQVIPRASGSLTRFMPDDIPGVTSPMIYIGMLFSWFAWHVEDHELHSLNFLHTGSSKTWYSIPGNYAFAFEEVIRTEGYGGDVDQLAALKLLGEKTTLLSPEVVVASGIPCCRLVQNPGEFVVTFPRAYHVGFSHGFNCGEAANFGTPQWLGIAKEAAVRRATMNHLPMLSHQQLLYLLTMSFISSVPRTLLPGVRSSRLRDRQKEEREILVKQAFIEDMLHENKLLSILLGKEATKEVVLWNVDLLPDSGKYRQLPDLASTSGTYMADMSNDNISSADKSSHCLLDEMSLYMENLTDSDVGYDDLPCHFQTDSGALVCVGCGILGFPFMTLIQPTEKLIMELPDNHLVEDSSLNSVGSFHSAVSRDLSVSELACAKYSPDQSLNECNKCWNTSSTFLKPRIFCLEHAVQVVEMLQSKGGANVLIICHSDYPKIKAHARAVAEEIQGDFDYNEVPMDIASPENLALIDLAIDGKELDECEDWTSKLGLNLRFCVNNINKSPCKQVPFTLALGMQFYDKRPGLSLNWHSQKARSKRSNRLAQSKPDDIQRKKDDQLQERIDGSTAEKKLLQYSRRKFKPKQSCFSVAITVCECESHEKSKNVSAVLSAEHYKCVSKDELDTDNFRSDCALSRGSASAAMSPLHNEIQNAEAPTSMSLNTSVSEKCSKENQNCQNNKYSGSLSNGIDKNVDVFGNNQITEAIAIGSKCDSLDLVGEGYQEQQSACKSNSEAVLSTASLVNQTALATVDGSFESPINNQAEERVSNSMSLKETIERESKSLNEMDKEPLNDDKEISEHAPTADICEVPRELYASANFHNTVDLDAMQQERQVGESGEQEIIQSTHISAKQLYESTSGEYAEGLHNEVILESSKQCQIQNENITIEEHVSNYVAKGDNRSITISEISCSDVSAETCPEKDSCIQFVSNTEKEMEIQPIHRVDEELSISIQECSQTEKKTCGRENVNGSEVDLSQDDGELESCELTTEVPRSNAGKKKRRKMEDTENNQFDCYDFIRSPCERLRPRTGKTATGKSVGDNSQNDEENRVAKRTRKPAEASIPRKDKKSNVKRPHKCDLDNCRMSFTTKAELQLHKRNLCPHEGCGKKFSSHKYALIHQRVHEDDRPFKCTWKGCSMSFKWSWARTEHLRVHTGEKPYQCKVEGCGLSFRFISDFSRHRRKTGHCVKSPA
>MtrunA17_Chr1g0207451/Medtr1g106730
MALELQTLNSSPTGATTTIPIPFPRFKQEENQERESLVKKKRSKRPRIGIGNPPTEEEYLALCLIMLSQSNNQIQSSPLKLNHKCSVCNKAFPSYQALGGHKASHRKSSSENQSTTVNETISVSVSTSKMHECSICHKSFPTGQALGGHKRCHYEGVINNNHNHNNSNSSGITVSDAGAASSSISHRGFDLNLPAPLTEFWSPVGFGGGDSKKNKVNVNLAGINEQEVESPLPVTAKRPRLFSGEDNDETV
>MtrunA17_Chr1g0207691/Medtr1g107055
MMIEGDQTSLTTATKEQPGEVIDRDKNIDDGSEDDSPKEWLNLSLGGTSLSTAGDPDSQSRPTKVFSCNFCLRKFFSSQALGGHQNAHKRERGAARRYQSQSQRTMALMGLSVNNPMLRSLGVQAHSLVHKPCRSGTMVAPSFQEAYAAGLGMAGTPFMSEDHTNQVWPGSFRMVPQQPQPPQETLKLDLDLRL
>Medtr1g110710
MQGIESIVAQKGLNSGDILGRLLNIIVTTDIREREREVAEELIENFQSSLSSTITQLASILQSQTESLTNFVETSSFIFPSKRKGVFLISLSVGTIMRPQGNPLDLNNLPDEYSRDHGKQLLEDTDLPGCRKKKNGGKDGKDECGKVYECRFCSLKFCKSQALGGHMNRHRQERETETLNHARQLVFRNDHNLAPQPAPSHLVGCCPPPIPTAGYIPANNMGDQTIPMRFPRYFSGSSSTHIPPPPPPPQPSQPYLYSSPTRPVSFPTHLIPQHPMNEYHVGHVMSSSHHQQYHNMNYVAGAGGGESSYTCIGAPVRQGFIPGSSGGKDHHQDMEGTLNWGRSYSGGGGGGQQHRLDTNTPNSAALINRFQDGF
>MtrunA17_Chr1g0210821/Medtr1g112270
MATSSSSASLFGFREEDPNPMNQQQHSLPPSSSTATPAAAPAPKKKRNQPGTPSKFLNYFIANLYPDAEVIALSPKTLMATNRFICEVCNKGFQREQNLQLHRRGHNLPWKLKQKTTKEPKRKVYLCPEPTCVHHDPSRALGDLTGIKKHYSRKHGEKKWKCDKCSKKYAVQSDWKAHSKTCGTREYRCDCGTLFSRRDSFITHRAFCDALAQEGPRQPPISLTGAIGSHLYGSSSNNNTMGLSIAQVAAQMPNMQQQDHHSSNSATEILRLGAAAANRSGQFDHHMLPQATFRPNSFFNNNIHEPNQNFVPHDPSQQQGLMMQNSHNSNNSNLFNMPNFLSSNSTNSSNNSFSEHLNVNNEGTNFFNGSGGTSSAPSLFSNVFSQGGNSNINAAAGTAISSMSATALLQKAAQMGATSSNGNGTTATSLLKSFGNNTGASNSTSSGGGDHSRVQMGGGSGNYGFGGGNHEQSNLQDLMNSFAATGNTSIFDQSGGGGGGGVGLGRGGGDSSQLTRDFLGVGHEIVRSMSGVVGGQRDQHAAAFNLAASLEGDQRNNINAAQSFGGGRGGAGGGGGAGANFH
>MtrunA17_Chr1g0212561/Medtr1g115345
MKRERETDHNTNSITMAKYLMLLSGGSDKIFDQVNYSSNFNNRVFECKTCKRQFSSFQALGGHRASHKKPRLMEMTSDGDDHHGSILTSTTKAKTHACSICGLEFGIGQALGGHMRRHRRTESSKANNSNGNMHNFMTTTTTSSSNSGCSTIDNSTNTDSAKRSKGNSKRFLFLDLNFTPLENDLKFLKVGQPTPNLVDRFNSIH
>MtrunA17_Chr2g0279291/Medtr2g009040
MKMKMKKEEESTVQMECLTSIDSTTLTHSELQALSLSSLSSFDLNSTREIVTPKIDPSTFNHSAGSHRTYSRPHRRCRVAPPLLPTPTLPSDHRIIIDYLKQFIREDPKFDTVELRNPSIPEVKEFPLALPAGEVRKRKRGRKPKVKAHLEEEIVNKNGVVIDFAALSEVEHPFAAEIARRTEGLKEEEELLGFLSDLVGQWGSRRRKRRIVDASDFGDVLPLGWKLLLSLKRKDGRAWIYCRRYISPNGQQFLSCKEVSSYLQSLFGHADAQLQITQRSENILPELRVTTENVSNPAAASVARKEQDQRQIVATNSDASGLSVYNERFKEIALLEMDNLADVQIRDLFECHKCSMTFDEKDAYLQHLLSIHQKTTRRYRLGSSVSDGVIIKDGKFECQFCHKVFLEKRRYNSHVGIHVRNYLRRAEDLPGQPNVLGAEESPVTDETPSRITKMDALIEIAQNSIIEDSVREPYCSSTLNTIPVSEIAVGDLDEDINAESPFGEQKMEKSLTGTNVVSDLNQQGSPRLPMDGTIEEIDANNRVVDAKMVSFLDNMGLLSVNKKNVDAPDTSEGKGDVALTVEGFDRSGSELQGASQSPLLHSSGNHMKPGSKKSENSGCTKTRGDLKLDEDSSNKSDLKIGLDSCKDVPGVSNVHVTAMPTSTENVVQSKVSNPSVSPEQSLDSFSAFSSDKGFPELRLEDIGSLEYDFASVPGSLDVSTELANDIVVQGTCTSSAHSASQEVMLNMDYKNQLTTTCVWCGIEFNHDAVNSEIQSDSVGFMCPVCKAKISGQINVLDSGSPNAGHL
>MtrunA17_Chr2g0280501/Medtr2g010860
MLEFCVSLKNKLQCKPNKKHVYDPKTIKHQKGKNNQRTKSGLLDHSNIIQGSKRFLTNSSSLYQESEGSIEISDPIIHEILHDSSIGQICSSGRKDFEGSFRTTRSASTSSWLTNPVDYNEENVSSRTRLLVQMDSDDGPSILICHKCGEKLKNLNDVETHHITEHYSVTELEETSSRKIVETICESGTSFISSELWQIDCILKVHNMPKTFQCFEEYREMVKINANKLQIKNHARCLVDGNELLMFHGTNIACSLGINGSYSLCTLDYCGVCQILRHGFSTNKEFQGALGVYTSSTSGKAFDSIMLSDERAFTRKAVIMCRVIAGRVHCPFEEIQEKIDSGFDSFAEKISDHSNIEELCLLNPKALLPCFVVIYKQK
>Medtr2g010870
MPFEGFKNTRKWGTKWLKFVFLSRGSFNANHNQNKFMIQRHLGTKKVISISISIFKFMIQSKDLEGTFRTTRRASASSSSRLTNHVDDYDEENVSSRTRLLVEMDSEDCCPSILICYKCGEKLKNLTAVEAHHITEHSVTELEEDSSRQIVGIICGNGTNLVSSELRQIDCILKVHNMPKTLACFEEYREIVKINANKLHVNHPRCLADGNELLMFHGTNIACSLGINNSFSLCDLDYCGVCQILRHGFSTNMEFQGAQGRNGPEGALGVYTTSISGKAFESIIRLCDDEAFTRKSVIVCRVIAGRVLCPLEEIQENVDSGFDSLAGRISVYSDIEELYLLNPKALLPCFVVIYKQQKMEIRRRHSIA
>MtrunA17_Chr2g0284671/Medtr2g017720
MHLKEYNTVKMHLNYQVMKRSARNPNLALPIRKRQKYTTPWFCGVVPIPYQYLIYSRINQSPLLGYHPRSGFLIGSYNGLLHFREPQNTHKVVAFRPGGLEVKVFNLGDNIRRDIQSLPVIPYFEINEGVYFSGSIHWLALYNYSHSLYEWAGITIDQFAIIISLNLSTETYNKLLLPRGFNEVTREVPILRVLNNHLCFSHEFKGTHLIIWQMTKYGVEESWNQLLKISHQNLPSIHPHPYWVPLYFSETCDYILIFANKLEDQAILYIWRNNAVERTKIKLKKSMWLYARDYVEIEGKIEERIESGRICNLSKIILYAHADPEAEVISLSPKPLMATNRFVCEICLKDFQRDQNLQLHRRGHNLPWKLKQRTSKKIRKRVYVCPEKIRVHNHPSRALGDLTGIKKHFCRKHGEKKCSKFYVVQSDWKAHS
>MtrunA17_Chr2g0308891/Medtr2g061690
MDCRFETAETRRNKCAACYRQFNKVEHLVDHMKISYHSAHEPTCGICRKHCRSFESLREHLIGPLPKQECREIFANRGCKFCLKVLDSPNSRRIHQQKCQLSGLSGICGRFSNLGIRDNLSIGGGRGPQAVALACKMVGGGSDGSLDLCARVCLIDEYENIIFHSYVIPPIPVTNYRYETTGIRHEYLRDAMPLKVVQRKIQDFLCNGEPIWTIRSRGGKARILVGHGLDHDLASLQIEYPTPKIRDTAKYPPLMKTSKLSNSLKYLTQTYLGYDIQTGIQDPYDDCVAAMRLYMRMRTQNHRIEDYPLASDAQNRNNFASWRQNELERMSPEQMLDISRSDYYCWCMDP
>MtrunA17_Chr2g0310101/Medtr2g067740
MSETLRFGDGVTRENKKLKRKMDDANIDADSDVLLSLSVGGGGSGRSSFKPLKSHEEQREYPCKFCNKKFPSSQALGGHQNAHRRERVLSRIEKEIQLRTFGLGVHHFFPYSNHHQYPFIVAGSSPLYHGVGWPQFVSPAIYGNSIGMIINSAWPTQTPLNNNVGFENYQHNDHLQVPSFNVALNSHVVMVNNNHYEPNDNQNSSSFPDSSFKL
>MtrunA17_Chr2g0315591/Medtr2g076060
MMKRNNMNTNLKGYNHTYYNNPIITNKSDNNNGSSSEDYMMNGCYPWPPRSYTCSFCRKEFKSAQALGGHMNVHRRDRARLRQSSPPTTHEPAQLNEGSSMLNLNLNNPTITTTNPNLFSHSSSSSSSLSSSSATSLKPITCTLPLFVSPPSEFNRYVVVDGILLNPTLTTKTSEKSKMDGFECEDDCGMVKKSEILRMDLEIGLPGDYDNLDLELRLGTTTYSN
>MtrunA17_Chr2g0320311/Medtr2g084315
MDMEGIIGSEEHGNDAGHLIKGKRTKRLRQLSPVTVATATMTSSCSSATGGGGSFSSTTFDDTEHEEEADMANCLILLAQGRTGRDEENQNLRPQNHHLHNNSQQVDGYNKTTTEKETKNGFDSYECKTCNRFFHSFQALGGHRASHKKPKMKEDKQSSPPRPRQLITATGEFEQENKQIHPKNINPLVPPVSLELRCGVNINFKPNKVHGCSICGAEFTSGQALGGHMRRHRACINNNNNNNKNNNVGVVTGFEDVHVRSRNVLELDLNLPAPEEDLRDSTFQFPALVGCHY
>Medtr2g084355
MKLDQISSDHNKTDDKSHNGSVGPTVIIRGLTYFKGLEGVELLDTLITYLWRIHGVDYYGMIETNEAKGFRHVRPERTGHEETVMAAKENIDAAAIEVLDPSVRKIRDEKYGWKYVCGAKGCTKLFHAAEVVYKHLKLKHLELALEQTSKLREDLYTQNYINDPDAPGGKPVMQQPQSEFERDFYDALFMRAKTWSQQFMRTGLVQGAIVMQTAAHIFVALYEGSIGPASRAMAAADQLTGKLGRKNL
>Medtr2g084815
MEFWGAEVKVGETIKIDPYDLEAAAIHISQVALGEAKKDKPNESVVIYLKVGEQKLVLGTLTKDKIPQISLDIVLEKEFELSHNSKAANSEDEDIPLITTEQNGKPEPKAEELKVSEPKKADAKNAAPAKNAATAKHVKVVDPKDEDSDDDDESDDEIGSSDDEMENADSDSEDEDDSDEDDEEETPVKKVDQGKKRPNESASKTPISSKKSKNATPEKTDGKKAGHTATPHPKKGGKTPNSDAKTPKSGGGLSCSSCSKTFNSETGLTQHSKAKHGAK
>MtrunA17_Chr2g0324241/Medtr2g090285
MGGKLELGSCSNVGGSNNLREKGARIILRHIRAQGHPYIELRENGKKYIYFCVLCLARCYSDSVVYDHLKGKLHRSRLDYARRTLMKPNPWPFSDGLIFFDNSSEGDKEPETVNGNRNRLLKLIESGNDNCRAIVAFNEEAQSDAQPIARDDTQADGSMSVIPCLKIASEATNVKVRKIGLGKISARFAEKYGSLGNEIRRIWCEWLGKENNQQDDTEVQEHDFAVVVFPYSYDLGRDKVLEVEDAKSLLPSSSMLELEDERESGRKRKEPSSDVEDVDEIRRHYASEESPPLRNAPSTLTLDQSNSQLLQTNFVSNRAIRKAIRRRERLAAEKVCNICQQNMIPGKDVATFLNLKTGRVVCCSRNPTGAFHVFHTACVIHWILLCEYEMITDRLVNQNACQKGKKKIVTGSGKEDRDIKHVFCPECQGAGLIIADGLEQPKLCSLSQMFRLKLKIILQRKEWIKSSEDLQNCSIGFHFPSESEEIAEENVEPIKMLQFYRADDEHVVSKNCANVA
>MtrunA17_Chr2g0324991/Medtr2g090745
MDNREISNGFLHENTTNPEAEVISLSPKTLMATNRFVCEICLKDFQRDQNLQLHRRGHNLPWKLKQRTSKEIRKRVYVCPEKTCVHNHPSRALGDLTGIKKHFCRKHGEKKWKCEKCSKFYAVQSDWKAHSKTCGTREYKCDCGTIFSRRDSFVTHRAFCDALAEETARINGSTNINNSLLGMGGNNIGNYNIMQNSLVPNIGTHFSSIFKPISCTNHETTNQTSRSGLSLWMSQTSHDTILANNSNLHEIHENWVFGNKFSSNNECQELTSSISLPLVNNNIDNKDSTTSTNNLVSVPSLYSSQHQSQSHHQTTSANMSATALLQKAAQIGTTSTESLFLGSLGLRCNSPSQDHGNKFCGVYGSSSVLTSSDLGSAESYISGELSQMPSIKRRRVQNEEGVWGQTRDFLGVGGANHLPQFINRRMDLI
>MtrunA17_Chr2g0326381/Medtr2g093960
MMSEEAVSDTSNFRGTSNSNPNPPNPNSNSVKRKRSLPGTPDPDSEVIALSPKSLMTSNRFICEVCNKGFKRDQNLQLHRRGHNLPWKLKQRNKLEVIRKKVYVCPEKSCVHHDPSRALGDLTGIKKHFSRKHGEKKWKCDKCSKKYAVQSDWKAHSKICGTKEYRCDCGTLFSRKDSFLTHRAFCESLVEGSARIGSVPAVISNFGNNLLINTQAPRNIPHGLFGLNPEYGGSGQETFMGNFPNNNIPHHSYLPNSSAFSSSGANSDLELVHTFGLLPQGQWMNYRYNDQHAETSFTSSGVLKLEQQQQEDKMHDLSHLYSQNQLQGCPSHVSTMQNTTTKVINGNNIVEVKKLFNHGNHATNFNEDQLSLTRDFLGVGDDSLKRTLLQQEMIPRFNPIGSVTNLQSEFGGHY
>MtrunA17_Chr2g0327901/Medtr2g096540
MKRGREDKSELNCLMLLSKVGETKEPNTLKECGFKCKTCNKEFSSFQALGGHRASHKRPKLMYKLPNMKPKMHPCPICGLEFSIGQALGGHMRKHNSSFSIFKKSKKDHCERLNFCLDLNLTPLENGLVWTCT
>MtrunA17_Chr2g0330171/Medtr2g099990
MSNLTSASGEASANSSGNRTHEVDAKFSQQYFASSQTQTHDETPAKKRRNLPGNPDPQAEVIALSPKTLMATNRFICEICNKGFQRDQNLQLHKRGHNLPWKLKQRTSNEIRKKVYVCPEPTCVHHDPSRALGDLTGIKKHFCRKHGEKKWKCDKCSKKYAVQSDWKAHSKTCGTREYRCDCGTLFSRRDSFITHRAFCDALAEESSRTVIPQPTQPNSHHNMNNLQTQDIQGFTLKKEHQSFNMLRPEQEVQIPSWLCQSSIDLSSNYSSLDQDLHLYENPNPRNGPTSTLPSYQPSSAASPHMSATALLQKAAQMGATSSCSSQSMMSGTHQQGHVSIVDSATNNMINSNGNFSLNLSSCEDQMINNSFSSSGFHGTSFEDTFAGNILHSNQDHNINHDGDNDIPKTTTNDDDVAAGGNNAFTRDFLGLKPLSDSDILTIAGMGSCMNPSNSNHQENHSQKPWEGN
>MtrunA17_Chr2g0330461/Medtr2g100280
MDNEEDPPEPPTKRHKCSACYKQYKKKEYLVEHMKTAYHSIHQPKCVVCEKHCKSFESLREHLTGPLAKGLCSAVFSQYGCQLCLTRFDSHASLSDHRETCRLAAPVPLGTNEFPCTNIHNNFLDSSDENDADCLPRAIAMDCEMVGGGSDGSLELCARVCLVDEDENLIFHTYVKPQIPVTNYRYDITGLTEEHLQDGMPLKEVREKILQILYNGESIGKVRLDGGKARLLVGHDLAHDLDCLGMSYPDHLMRDTAKYRPLMKTNLVCYSLKYLTRTYLGYDIQTGTHNPYEDCISVMRLYKRIRGQSHKEKGYRTLTPSDNILDMFDSWRSKELDNLTPDELYAISKSDYRCWCLDLKPRLAQA
>MtrunA17_Chr2g0333741/Medtr2g104900
MDLLRLEPCLSNNLNISFSEKRQTENEEKKHLLLDLTLPSKDSCDDESKQELNLINCFDTEPSMSMNSSSESNHGNELEPRIFSCNYCQRKFYSSQALGGHQNAHKRERTMAKRGNKSAVSLDFEHRYSSMASLPLHGSYKRSPSSLGIQVHSSMIQKPSYQTPFFGLSRYCGPNQWQKLPIYSQPASRNLHVEAETDGSSSLTSAIPTRSGKFSPRKVQNGFGGYNVTSLKNKQEELQKLDLSLKL
>MtrunA17_Chr3g0079061/Medtr3g008310
MENNGRVCLICNRSFFNGKALGGHMKSHYAKLPIHSKTPIKNHVHEYSAELAKHPTHSISTSSPSIVNPRNNSTYNPQSLKGKFSCTLSNFGRNSGFQSYRTNPTGKRSKRKPRQFHMAEDREENTQFNMAEEKEENTQFNMDEEKEDNTQLQSVYSDLDIEAAETLGVILKKEWKQIEDKYYTEKKKASENGNTVFECDICHEVFQSGKDLFGHEKIQNKSDNLAGEIGRSGNINNVVNEKVHKCEYCFEIFESGELLEEHTKVHLYNYYDSDP
>MtrunA17_Chr3g0079671/Medtr3g009410
MASQSSSVSATSQDQGDSSNSKKIMIEKEIEHDQPSNSNPNKFFDFVKLSKDDSVLRSEVQEHDFFGTFQVGSSSRFPSNNNERKNENNDEEKNSDSKSFSCCFCKRKFSTSQALGGHQNAHKAERTLEKQRKQRYESGAFGLGQPHFNPYFSYPSTLFTRPYFSAIGTRMESMIQKPLFINPRITPHSFRPFGYGNGGLGLQEILNPSLVSLRNMEGSNSNSRVGILGTGDATTLRIEDGENNKIGTNLKFEDSSTNVTTSSNSNLEKKIIMAPTSTNDDIHDQSKSNNEEEPSDKSHGLDLSLKL
>MtrunA17_Chr3g0081121/Medtr3g011970
MASESSSISVTSQDQGDSSHSKKEVNMKEIEQVQTSNSKSDKPIDFLKLSNDNSVSVSKMQEHNFFGPIRVGSSSSLPNNNNQGKDANNGEKKTSDPVSFLCSFCKRQFSTSQALGGHQNAHKAERALEKQRQQRYDGSALSFGQPYFNPYLSYPSTLFTPYSYRSLGVRSESMIQKPPYFNPRITPHSFGYSHSALLQEMLNPSLVSLRNMGVGNSVIGNLGIGGATTSKIEYGTYNKIGAILELGDSSTKVATISNSNMEKQIIVAPNSTNDDDIHDQSKSNIEEEPSDSESSDLDLSLKL
>MtrunA17_Chr3g0081131/Medtr3g011990
MVSESSSISSTSRDRGECSHSKKVANMKEIEHIQSSNTKPDNPIDFMKPSKDDPVPVSKVQEHNFFGPIQIGSSSCFPNDNNQGKDENINEEKNSDSRSFSCSFCKRQFSTSQALGGHQNAHKAERALEKQRKQRYDDSASSLGQSYFYPTLFRPYDYRSLGVRTESMIQKPPYISPKITPHSFGYRHSALLQEILNPSLVSLRNMRGGNSGFGNLAIGGASTSRIEDGTNNKIGAILKLGDSSTNVAASSNSNIEKQIIVAPTSTKDDIHDQSKSNIEKEPSDSESSELDLSLKL
>MtrunA17_Chr3g0081141/Medtr3g012010
MASQSSRVSATSEDQGDSSNSKKEVIMKEIEHDQPSNSNPNKSIDFVKLSKDDSVLGSEVQEHNFFGPIQGGSSYFFRNNNNEGKDENNNAENNSDSKSFSCCFCKRKFSTSQALGGHQNAHKAERALEKQRKQKYENGVFGLGQPYFNPYFSYPNTLFTPSYYKGLGTRMESMIQKPSYINPRITPHSFGPFGYDNGALSLQEILNPSLVSLRNKNHGVGILGIGGASTSRIEDGTNNKIGAILKLGDSSTNVATSSNSKVEKDIIVAPISSNNDIHDQSKSKSNNEEEPSDSESFELDLSLKL
>MtrunA17_Chr3g0082021/Medtr3g013960
MPSKTNQSEKEEKSPYKVEQEEDDDEEEVEEEQNWDDWEENDGDSDSEFICLFCDSNFSSCTSLFQHCASVHHFDFHVVRDSLNLDFYASFKLINYIRSKVAESRCWSCGLACQSKHDLQNHLHDVTDFNGIKPLWDDDKYLKPFMQDDSLLYNFGEFEEGEDEETSTMDEDLVKDLKDAIYGDNQDAVKKLVVNDDVYVSDDHSSLPSSSDKELVNGKDSRGSVSSIDKNPEEGSLISNPQNHIATHIRKVNESYFGSYSSFGIHREMLSDKARMDAYGQAILKNPSLLNGAVVMDVGCGTGILSLFSAQAGASRVIAVEASAKMAAVASQVAKNNGLLLNKSETRVNGNQKGVVEVVHGMVEEIDKIVELQPHSVDVLLSEWMGYCLLYESMLGSVLYARDRYLKPGGAILPDTATIFVAGFGKGGTSLPFWENVCDFDMSCIGEELVIDAARYPIVDVIDHQDLVTSSTILQTFDLATMKHHEVDFTATASLEPKLSASENENSKTCCWCYGVVLWFDTGFTTRFCRDTPAVLSTSPYTPKTHWSQTILTFREPIAIGFGEENGTKPETIGTEGYPAVKIDLRVSIVRSTEHRSIDISMEAAGVSPDGRRRTWPAQLFSLQ
>Medtr3g014030
MKKTFPTTNHRTTTRHDSYLRRQPPWRADHHWNPRFQSNHLYYRPRLPYFIVNLRLTHRLNLRREEIETLIADCKPNPDKFSFQPNESITASLNFNNGTDAISAVVWFWESRLSECRHELSPEFIEMNSDNSKHGDELKARLRSVFMSHVKELMEGKEINRWIKEWDRLSKEIKEVNSLLGKPFPVRVQDENIDRKKMLDGEKNLVEKRLKEFEYAMENILMYLEENNNNNDDDDDVNVIRFGERFDWEKICNFIVRERRRLEDGLPIYAYRKEILQQIYHQQITVLIGETGSGKSTQLVQFLADSGVGANESIVCTQPRRIAAKSLAERVREESGGCYEDSSIKCYSSFSSWNKFDSRIIFMTDHCLLQHYMSDKNFTGISCIIVDEAHERSINTDLLLALIKNLLSKRVEMRLIIMSATADAKQLSDYFYGCGIFRVPGRNFPVEVRYVPSEYEGRSHSSVVDPYVSDVVKMATEIHRTEKEGTILAFLTSQLDVEWACEKFEAPSAVALPLHGKLSSEEQFHIFKNYPGKRKVIFSTNVAETSLTIPGVKYVIDSGLVKDSRFDPSSGMNVLKVCWISQSSAKQRAGRAGRTEPGRCYRLYSEADYQSMETNQDPEIRRVHLGVAVLKILALGVKNVQDFDFVDAPSTSSIERAIGNLIQLGAIKLNNDVYELTPEGRRLARMEIEPRLGKLILGCFQYTLGREGIALAAMMANARSVFCRVGNEGDKQKSDCQKVQFCHCEGDLFTLLSVYMEWEVQPQNWKNKWCWENSINAKSMRRCQNTFLELESCLESELGLVVPSYWRWDPHNPSIHDKNMKKAILSSLSENVAMYSGRNQLGYIVAQTEKHVQLHPSCSLLVFSQRPSWVVFYELRSESNEYLFCVSAVDFQSLYSLKPPPLFDVSKMEEQKLQTKTLVGFGKHVLKRFCGKGNLLGHVSRIRKACMDERIFVDVNFDENHIQLYACSNDMNTASKLVNDVLQYEKKRLHTECMEKCLYHGFGSSSPVAMFGSGAEIKHLELEKLPLSVDVFHPNVNAIDEMELLMFFEKNTSGCICDMQKFTGMVKDVEDKAKWGKITFMTSNAAKRAAELDGEEFCGSPLKIVHSQSAMGGDTTFSFPAVEARISWLRRPIKAVGIIKCDKNDVDFIIRDFENLIVDGRRYVRCAPSDKYLDNILITGLDKEVPETKILDILRSATSRRILDFFFKRGDAVENPPCSMIAETILKEISPLMPKKKPHISSCRVQVFPPKPKDYSMNALIHFDGRLHLEAAKALEKIDGKVLPGFHSWQKIKTQRLFHSTLIFSPPVYHVIKGQLEKVLARFNNLEGLEWKLDITPNGSHRVKITANATKTVAEGRRLLEELWRGKVIVHDNLTPATLQPILSKDGSSLTSSIQKATSTYIQFDRRNMKLRIFGSPDKIALAEKKLIQSLLSLHDEKQSVICLSGRDLPSDFMKQVVKNFGPDLHGLKEKVPGADLRLNTRNRTILCHGNSELKSRVEEITFEIARLSNPSSERFDTGPSCPICLCEVEDGYQLEGCGHLFCQSCMVEQCESAIKNQGSFPIRCAHQGCGNHILLVDFRTLLSNDKLEELFRASLGAFVASSSGTYRFCPSPDCPSIYRVADPDTASAPFVCGACYSETCTRCHIEYHPYVSCERYRQFKDDPDSSLRDWCKGKEQVKNCPACGHVIEKVDGCNHIECKCGKHICWVCLEFFTTSGECYSHMDTIHLGVD
>MtrunA17_Chr3g0086321/Medtr3g023750
MYPQQQHHHQQYQAQPYNFQQQQHQPYYSSFPDPSLHPPGTDPLANSTSFAPPVSIYTSQPTDYQNWIVPQSEPIRYDLAVGSSHEASAAPASLPSVWNGTWPPQIYGNETTTMLPNQTKVTIALRCEVCKVDVNSKDSYDSHIAGKKHKKNLQIQTNPTIASHANVQTDTSSIQGQALIGPVAKQSEPKKQVDSATVCSTCNVLCTSQDAYIKHLAGRKHAAQVALMSNNGIGPSIAEFKRNGVGPFQKAAKKIKVAQSVWCEVCKINCNSRDIYITHLAGKKHLKTLEKQSNPKIDVGTSGTSTATTTAIAPNTLIGPQEKPGTDQPKPKKASELDIETKKRKVVEGGAAVDGIKMCTLCNVVCNSQTVFNFHLVGQKHAAMVKKAGSVTG
>MtrunA17_Chr3g0086331/Medtr3g023760
MEEDQEVMKLKHVCKFCRKSFASGKSLGGHMRSHDHDHDDDYDDDHDDDGDEYVVAARRRMKKEEGYGLRENPKKTWRVLTDSTNEQEIQDPFDVVLDKLCKECGKGFQSMKALFGHMKCHKKKNSFELDEEEEEEDDDSNATVLPKRKRRSKRKLRTRYNKSNTSTSVVNFGDNSLDSIAESSDNSDEKEQEEVAMSLIMLSRDVRPWFGINSIAEFSDNNDDNDNDENSLEFEAPLTHLVSKIEGKKFITNSSEIVKMNKKPKKLDFGNVVSSDVMSKGKSLEVFDNDDGLKMKKARVSVVENGKDEKKKMEIEVDSDLAFEVNVVDSETKVTSEGEFRKRKYQKRGKFECATCNKKFQSYQALGGHRASHKRTKGFSASRNDQSSENGNSAELELEVDAEGRMVESERVMLNEEVAEMRDYLDLDLNLPAASIDDERNGHSEIYKPWWLVGSSLKQEAMVGLLSN
>MtrunA17_Chr3g0099331/Medtr3g052770
MNKILVWFHRFVVFLLLTRVSSLPHIDDGHVDSDAARILDQEQSGDHQIHCSRERSRIAWKIVQEYLTPFVEKEKYNISRRCRLHPDNDIYRDQEQHKSHIDINEWQCGYCKKTFYEEKHLDQHFDNRHSNLLNLKESRCLADVCGALHCDHEINSGSKKSKCNPAAAARNKHICETIADSCFPVNEGPAASRLHEFFLHQFCDAHSCTGRGKPFSRGRRKKTNVFYIVASIFLVMLLVLFYLYMYLYQRGLKKESQMLRRVSQAGRKKKPS
>MtrunA17_Chr3g0110091/Medtr3g065020
MKPIFDLEVEATEEYESDVSSHVASTISTHQIETSTGSYSNSLSNSDSISLDLTLNFNNNDLVVRDSTGISFSSTSESSNELTIQRVFSCNYCRRKFYSSQALGGHQNAHKRERTLAKRAMRIGLFTERYACLASLPLNGSFRALGIKTHSSLHHGFSPPTIRPSPEIKSNVRFKQGSIGHPIFLEDDETELMWQGSFHQVTKGGSNTHQSSNMCFSEVNVKPLVDIENSAPELTLKL
>MtrunA17_Chr3g0112181/Medtr3g068095
MEESLNMMWMKRKQILHSHNEVVPSFGTINNRSWEEKAFAEDAARILGGCIWPPRSYSCHFCKREFRSAQALGGHMNVHRRDRAKLKQSLNHHNELELHSHHKNHFTTSRDNSSTWPSTTYTQENCFQPNMSSYSSSIKWGNNHKESLDSEQKGLANAKEQIFKGYGCNDYVETSLSMGQNNSMFGQKLQTEDDSCGGDKGINYKRPKTASISSSLPVLLKPCLNDRCLTFQSAEFVIGVKPGIEDLDLELRLGKLTQKV
>MtrunA17_Chr3g0116441/Medtr3g075210
MAESNGDVFPWLKSMPVAPEYRPTPAEFEDPIAYIFKIENEASKFGICKIIPPFPPSSKKTTISNLNRSFPNSTFTTRQQQIGFCPRKPRPVKRPVWQSGDHYTFSEFEAKAKWFERSYMNKKKKNSNSALEIETLFWKATVDKPFSVEYANDMPGSAFADTVENNNKPFSSVANSTWNMRRVSRAKGSLLRFMKEEIPGVTSPMVYLAMLFSWFAWHVEDHDLHSLNYLHMGASKTWYGVPRDAAVAFEDVVRVHGYGGEINPLVTFSILGEKTTVMSPEVFISAGVPCCRLVQNAGEFVVTFPRAYHTGFSHGFNCAEAANIATPEWLRVAKDAAIRRASINYSPMVSHLQLLYDLALALCSRIPGGISAAPRSSRLKDKKKGEGEAVIKELFVQDVLQNNDLLHVLGNESSVVLLPRNSVDISSCSKLRVGCRPPKVNPGFSFDVCNSEGLSSSKGFVSDDLVFDRNRGIAQEKNLCSVNDELTLLSEGKGIPSLDANGNKSPSSSKQLQRDSESETSQGDGLSEQRLFSCVTCGLLNFSCVAIVQPREPAARYLMSADCSFFNDWVAASGLPGSNKYTAPHEDAHIPEPNMYAGWTKKNAQEEALHSEGENGNTAATALALLASAYGSSSDSEEDAVDGHESNAINFTSESLPSNFCDSNDNPMTILDKDDTLSESASYEAHRNECNLSHHPRDQSFEEQDYKITSGAAFENTRAMPYSTTYSSRDTNDAEKSLSIEAIVPVNHKNVLLVPQCDEESSRMHVFCLEHAVEAEQQLRPIGGAHILLLCHPDYPKIEAEAQLVAEDLGIDCTWKNIAYRHGTKEDEKRIQSALDSEEASLGNGDWTVKLGINLFYSASLSRSPLYSKQMPYNSVIYYAFGRSSPASSPIEPKVYQRRADKQKKVVAGKWCGKVWMSNQVHPLLAIRDSEYVEDERSLRGLVLPDVKIERSGSTPKTATAITKSGRKRKTTSESRRRIRKGNFDDKDVVLDNSAEDEPSPRPRRFLRSKQAKGVEKDGAALQRNCSPYHHRKPISKQTNCTESDVVSDDSIDDDYMQNRWSFNVKKAKFAGNEVVSDDAEDYDSDCHQMEELRSNQDEGTERDSVSEDSLDVGSLPLHRKTSRSKHADYIGEDAISDDQMESGCQKQKKRIAKSWQGKYLAEKDSVISDDQLELNKLKQQRGNPKSRKARNLANEDAVSDDQTNVYRRKYQRRAVKVRQAKCVAEEDVMSDDQLEVSYQRHKTGISRRKNKGIDRVKNEMSDDQLDDHFQKQQRKNPRSRHIKQTDEEDIDDSADNNAHLLHRNPKRKKAKCKDEDHMILDNEMEDDSLQQRKRTLPSKQSKRKTLKQMKQSKTLQMKNQTPQPVKRGAQKNAKQVKQPSHLRSNLSDNSREPSIDMEEDEEGGPSTRLRKRVLKAQESEVKSKDRETKRKRANGVAAAKVSACNPKSEDEEAEYQCDIEGCTMSFESKDELVHHKRNICPVKGCGKKFFSHKYLVQHRRVHEDDRPLKCPWKGCKMSFKWAWARTEHIRVHTGARPYACAEPGCGQTFRFVSDFSRHKRKTGHLAKKIRQ
>MtrunA17_Chr3g0122071/Medtr3g084720
MNNNRLFQWMHGYNTTLKIYTHSSFDYDSSSSVGTNNFGSHAPGILKAMEILETQFGHLHTSTSSSSSSININMNDDIIINNNKNNNMMMTMNTYVAASSHLDLHNDMRKKKKRNENINDGRIHSLPHKKYGPYPCSKCNKIFETSQKFANHVSSSHCKFESEEDRKKRYISRIRKRPRLQIQKLNDGTTTFVPVIACGDKSHAYVNDDGHNMIALTPLPNGIKVKSEP
>MtrunA17_Chr3g0123681/Medtr3g086770
MKKTFSTNHTPHFHRQTPHSACPVYRHRRPGFYSNHRFDRPPERNPPHRPPNFILKLHLGRRALNRDDVDSLIGKCKPNPDNYCFYPCDGVAASLNFLQWTDARDAVVWFWESRISGGHDFTPELISNVMVPSDTVELEGSLRRVFASHVKELMEGKEVKKWVEEWDRVSKEISRVVSLLGKPFPIRVQEQNIQMKKGLDEEKSLIERRLKEFEFAMECILQHLEEDSKVDSGDDFVPVFRFGGGFDWGKIHSLIVRERRRLEEGLPIYAYRREILQQIHHQQITVLIGETGSGKSTQIVQFLADSGIGADETIVCTQPRKIAAKSLAERVQEESKGCYEENSIQCYSTFSSCQKFDDSRIAFMTDHCLLQQYMSDRNLSGVSCIIVDEAHERSLNTDLLLALIKNLLCKRVEMRLIIMSATADAKQLSDYFYGCGIFHVLGRNFPVEVRYVPSEYGEHSGSAVLAPYVFDVVKLATEIHKTEKEGAILAFLTSQVEVEWACENFKALSAVALPLHGKLSSEEQFHVFQKYPGKRKVIFSTNLAETSITIPGVKYVIDSGLVKDCRFDPCTGMNVLKVCWISQSSANQRAGRAGRTEPGRCYRMYSEADYRSMELNQEPEIRRVHLGVAVLKILALGVKNVQDFDFVDAPSPSSIEMAIRNLIQLGFIKLNNNVHELTYEGRYLARMGIEPRHGKLILGCFRLGLGREGIVLAATMPNASNIFCRFGNEGDKQRSDCLKVQFCHPDGDLFTLLSVYKEWEAQPRDRRNKWCWENSINAKCMRRCQDTVLELESFLEREHGFVVPSYWRWNPHTPSVHDKNLKKVILSSLAENVAMFSGRNQLYEVAQTGQHVQLHPSSSLLVFAQRPSWVVFGELLSVSNEYLVCVSAVDFQLLYSLQPPPLFDVSKMEERKLQTKTLTGFGTILLKRFCGKGNGNMFGLASRIRKACMDERIFVEVNIDENLIQLYATSHDMNTASMMVNDVLEYEKKRLRTECMEKCLYHGSGSSSPIALFGSGAEIKHLELEKHSLSVDLLMFLEKNTSGCICAVYKFPGMVKDVEDREKWGKITFSSPDAAKRAAELDGEEFCGSSLKILPSHSVIGGDKTFSFPEVKAKIYWPRRFSKGFGIVKCDKNDVDFILRDFYNLAIGGRYVRSALSNKSMDSIVISGLDKELLETEILDVLRTATSRRILDFFLVRGDAVGNPSCSACEESLFKEISPLIPKINPHISSCRVQVFPPEPKDSFMRALINFDGRLHLEAAKALEKIEGKVLPGCLSWQKIKCEQLFHSSLIFPAPVYHVIAEQLEKILTSFNNLKGLEWNLNRTANGSHRLKITANATKTVAEVRRPLEELSRGKVIDHDSITPAALQLMLSRDGFNLKSSIQQETRTYIIFDRQNLNLRIFGSPNRIALAQQKLIQSLLSLHEKKQLVISLRGKDLPSDLMKQVVKNFGPDLHGLKEKVPGADLELNTRQQIIFLHGNKELKPRVEEITLEIARSSHHLVERLDTGPSCPICLCEVEDGYKLEGCGHLFCRLCLVEQCESAIKNQGSFPICCAHQGCGDPILLTDFRTLLSNDKLDELFRASLGAFVASSSGTYRFCPSPDCPSVYRVADSDTASEPFVCGACYSETCTKCHLEYHPYLSCERYRELKDDPDSSLKEWCKGKEQVKSCFACGQIIEKIDGCNHVECKCGKHVCWVCLEIFTSSDECYDHLRTIHMTI
>MtrunA17_Chr3g0134711/Medtr3g102980
MAMEALNSPTTATPFTPFEEPNLSYLETPWTKGKRSKRSRMDQSSCTEEEYLALCLIMLARSGNNNDNKTESVPVPAPLTTVKLSHKCSVCNKAFSSYQALGGHKASHRKAVMSATTVEDQTTTTSSAVTTSSASNGKNKTHECSICHKSFPTGQALGGHKRCHYEGSVGAGAGSSAVTAASEGVGSSHSHHRDFDLNLPAFPDFSKKFFVDDEVSSPLPAAKKPCLFKLEIPSHY
>MtrunA17_Chr3g0137111/Medtr3g106230
MEMPLQNPHETFEEEEKEAKVDTSFDLNVPNNDCDLGCNSMSNLVTCLDIDNSSKTSSENFTCGSESTSEPRFFTCNYCKRKFFSSQALGGHQNAHKRERSIAKRGRRTMFSATGTTSFLHNHLHHRYANMASLLPLYGANSNSMRPLSIKVHSIVQKPIHNFSSNGFGTESTYYGYHGWSRPLMNQQPGRGKLLMQTLQETGLLSQSSVGRFEEVKKDMVNSGTGLN
>Medtr3g408380
MENNGRVCLICNRSFSNGKALGGHMKSHYAKLPIHPKLPIHPKPPINNQVLEYSADLAKHPTHSISTSSPSIVSPRNNSTYNPQALKVKFKCTPSNFGRNSVFQSCPTNPTGKRSKRKPRQFHMAEEREENTQFNMAEEKEDNTQLQSVYSDLDIEAAETLGVILKKEWNQIEDKYYTEKKKASENGNTVFECDICHEVFQSGKDLFGHEEIHRKTTNLAGEIGRSGNIYDVVNEKVHKCEYCFDIFESGHVLEEHTKVHLYNYYDSDP
>MtrunA17_Chr3g0079131/Medtr3g408420
MENNRRECHICNKSFSNGKALGGHMKTHLAKLPIPLKSPINNQAPEHSVESTKHQTHSISTSSSSISNPKNPIHNLRALKRNFYHTLLNFGKNSVFDSFPKNPTGKRSKRGRRQFNLAEDNTIFNVAKKKEENTRFNVAEENEEDTRFNTQIKLVYSDLDTEAAETLAIICVNEWKQVEEKYYIEKKKVSENGNIMFECDICHEVFQYCKDLVRHEAIHKKNNNLSEEIGISGKEYDVVNEEVHKCTYCLKFFEFDHVLEEHKTVHLSNFSDSNP
>MtrunA17_Chr3g0104431/Medtr3g463270
MATIATFFNKFYYVLILIVHLGCFMFTVAAATAGKQDNRQLLPSKKRKISPLSQPSSPSHPKFKTHKTLSSSWHFIKHLFCKNSSKTVTTTPTTQSSPQSTITNTVKASTQSLISLVQPDPSFQDPPRKKQSESDISADNNNLFFPLRNDIFPCTACGEIFQKPNLLENHQSANHAVSELIGSDPGHNIVQIIFKSGWPETNTFPNIHRIMKIHNSQKILSKFEEYRETVKIKAARGVTRRRDERCIADGNELMRFHCSTFLCELGHNGDSSICSQQFCNICGIIKSGFSPKLDGISTLSTSWRAHVSIPDDIEREFKFMNVKRAMLVCRVIAGRVGSDLDDEVDKTDGGFDSVMARGESGVYTRLDEEELVVFNPRAVLPCFVIVYSV
>MtrunA17_Chr4g0001081/Medtr4g006575
MNLQCLKPSMDRKHKNDSSPQLVLDLSLSSKDPCGDSKSELNLLNCFHANLSESSSESSHENELDPRVFSCNYCQRKFYSSQALGGHQNAHKRERTLARRGYTTSMASSLPSYGLCNKSLGIQVHSMINKPSYQTPLFGFCSNGQNGWRRQNFDSQPAIGKLPLGNFHVRDEVESSFGGGISRVAMFPKRLANEGLGGYLFDSNTSHLQSKQEKLQKLDLSLKL
>MtrunA17_Chr4g0009461/Medtr4g021270
MEQDQCWIQTKRKYSMSNSNLASSLTNPSSSCYGDSWEEQAFAEDAAAGSLGGCIWPPRSYSCSFCRREFRSAQALGGHMNVHRKDRARLKQQPQNDQILYHNHHHHHHHELEIATHHVQNPLIQNVYNNNLFPNSPSCGLVYNKTNPNSHLDHFVSSTSSPSSASKALFGDETLISPFNSSESWLNLPGNDILCSTKFQLAVDNFDQKVSKGIIDARFRDKGGNDDESDVAMSLNLVLCRTHPLVEFESTKEEDFNCKKRKIDSSSNQLFSNSSTFDKQQNMQAKMFEFNPNSIEEVDLELRLGTRSKPQISAKLFVIIAFTATIYTGFCKLLLL
>MtrunA17_Chr4g0012691/Medtr4g027440
MMEKHKCKFCMRSFSNGRALGGHMRSHMMNLPKQTESPTPPPPRAPTVQLSFEAESASSLSSYGLRENPKRSFRFTDPNQFIDAGSIILQEDRGSETESSKNPTGPRSKRVKKDNDPVKNSVQNESFSVLSSSSDITTEEEVAFFLISLSREDNNIWKTHTQRHDQQHQDDQYEQQQVEEDEDQEEDEDVEEEEEEEESEAESEEEEEELKPLKKVRGRYKCDTCNKVFRSYQALGGHRASHKKNKQVAESGGDYSISQHHEKINIEKNINVSEKKIHECPICFREFASGQALGGHRRTHNIGFGSASASTSAAAITTMVRRNVKVARVSANVGDSLLDLNFPAPMDEDEDEHEDNGDDDVSQVEGSAVSDAEFVKPH
>MtrunA17_Chr4g0012791/Medtr4g028610
MALIVDQQSNFKHFCKICKKGFGCGRALGGHMRAHGIGDETSQMDDDDPASDWEGGNVPPSNKRMYSLRTNPNKLKSCRVCEHCGKEFFSWKSFLEHGKCNSDDADEEFIISSPESDAMADDGDGVSARRGCGWSKRKRSMRTKVGSYNNNYNNPSSEEEDLANCLMMLSNAIVDPLEVEPEESCASASKDEERRNPMNFIAPLSYRIPYENNNNNNKAKGVAKGLFECKACKKVFNSHQALGGHRASHKKVKGCFAARLDQNPDDSIVEDDVITQDEFFPSKPNSTLQYDHGTSNNPTLMASSSKRKSKVHECSICHRSFSSGQALGGHKRCHWITSNAPDTSTLARFQQFQDQIEQIPKFDNSSEPIDLKLDLNLPAPTNTQIYLQPTWGANSSATKDNKIKEDNNNSQQNQNKNLVDQNNETQEKNKNNNLKTLVQNVDNEDDSKVKLAKLSELKDVINIGGSSSPWLQVGIGTTTDVRNDT
>MtrunA17_Chr4g0019471/Medtr4g039340
MSKPGFLCGECGTMFPSPQALAVHVIEDHHPDYILESSKQGPPPINQPQSENAQPRPQNVEHQPQNALAPPQYVEHPPQNAPAPLQNAPAPPQNEPAPPQNAPAPHVQPFDLNQPPNVRDFDLNLPYTPDE
>MtrunA17_Chr4g0019481/Medtr4g039380
MSKPGFLCGECGTMFPSPQALAVHVVEEHHPDYILESSKQGPPPINQPQSENAQPGPQNVEHQPQNALAPPQYVEHPPQNAPTPPQNAPAPHVQPFDLNQPPNVRDFDLNLPYTPDE
>Medtr4g039400
MTKAKFSCSDCNAKFPSPQVLAVHVIEQHHSNFILESSAKSQPPNHQPQPQNTPPPHVQPIGLSQPPNVRTLNLDPPSKSDE
>MtrunA17_Chr4g0019551/Medtr4g039640
MSKLGFLCSECDTTFPSPQTLAVHVIEEHHPYLILESSKQGPPLNNQPQPENAQPQLQNDEHQPQNAPVPPQNAPAPPQNVEHQPQNASPPHVQPFDLNQPPNVRVFDLNLPYISDE
>MtrunA17_Chr4g0027991/Medtr4g057230
MEEFVMEEKMVGFSKKDATYIAKGKRTKRLRFLSPCGVVAMASSCSSDESNIDLEDEDEDDEEEDLAKCLILLAQGGNHREDGGVVDENKRVKGSHGNKKIGETSTKLGLYIYECKTCNRTFPSFQALGGHRASHKKPKIMAEEKKPPSPPSQQPRPQSSSHDSQSDNLVANSDEYEEAEKPRGPMVSFQMGNHGLKAAINGNKAKIHECSICGSEFTSGQALGGHMRRHRVSVANAAAVAAPDERVRPRNILQLDLNLPAPEEDIRESKFQFPATQKSMVMAAAPALVGCHY
>MtrunA17_Chr4g0029521/Medtr4g059870
MMSKQPFSVSPSNSNTMRASSSNQVQHSNPNPNPVPSKKKRNLPGTPDPESEVVAMSPKSLMATNRFLCEICNKGFQRDQNLQLHRRGHNLPWKLKQRANKDQIRKKVYVCPEKTCVHHEPSRALGDLTGIKKHYSRKHGEKKWKCEKCSKKYAVQSDWKAHSKICGTREYKCDCGTIFSRKDSFITHRAFCDALTEQSAKITTVPAALSNFRNDHLTNTQTPRIPHIFPGFQFHSEFVNSATSSEPPLGNYTNISQLHQNSDIMQTMDVFGSQPQWLNYNNANLSLPMLHGVMKQEQEENKDLSASVISSLYLSRSQNQNQQEAPNHLSVTTSLLQKESQMGSTRTIITNDNNTVFNNLNHFHIVHEVQKFYNKQCESEELNELVNLEGSNSSTNLGGGYLLNDSNNMFGIVNGTKDLDHVVLSVDKETTNRQMYDSGSRSKEKNQMGFTRDFLGVGEDDSMSRPFLQQELGEFNGMGSLGNNLQSQYGNGHYC
>MtrunA17_Chr4g0031161/Medtr4g063510
MATIVSIFNQLFFACKFCNQVFTNFQLFKTHHDSHFVQENFAMRRLSHMSSQRVLHQHQPNFPRPMLMHGTDGNFAGNRAFQEPQQQQALLISQPRVNQFSNPSLQVVASQPPMPSLRNNVNVTNMTSSVAPPILQMNDEIEVSSIDGTRAYIKQLDKPIDNNVCAPSASINDEIMNLELGL
>MtrunA17_Chr4g0032111/Medtr4g064873
MESDQHDKGGDDQDAKQVNPRSYECNFCKRGFSNAQALGGHMNIHRKDKAKLKQQSSTNYQTQLPSNLEGSSSEDLNKLLPNLNTNIVSQQAPSRGDEILVTQVRQQLPLFAESPTRNETQINPQGQVQREIITTQEALLLSAQDSSSELDLELRLGPEPHDSSKPTGTRKFF
>MtrunA17_Chr4g0037041/Medtr4g073310
MRKKGTPSCSFYNPCSSFHSFHDNEKSQGPRMYECELCGKRFNSGNALGGHKTSHRRSHLQRHDKYDDEKQKHRCPVCNKVFSSNKAFCGHMILHHEKGSKSIHSPTTFLEQFQFQVAQTLFNMSCAAAGGGGDHGQVHKKFKVSSNVDNDKIKVKENNNNNSKKSLRLIFKIKDNKVWQCIQGEEKKKNNEGGGTGMEQSSNELKPKGVVMNFDLNELPTEDVAHE
>MtrunA17_Chr4g0037071/Medtr4g073340
MLADGFHLGGNTLSEIPKNSSSVISNITRKRCFDELSYLRQPRQNPRALIDAYGSDKSQETSGSKPLLVERLDKNGKDKVMTTSWQNTEEEEFDWEDMSPTLEDRSRSNGFLQPTIGFSSEKPDIVAASATSSVSREFPGLNSNIEYGPPVLPATFEMRHSINVHAPHPPSITPIFPSKILPFPLHEHGVENNDISKRNLHQLPNQLPGPISSNPHNSGQMPPFQFFPSQNPPASQFTYKTSLPGHGAAISNPSQNAQFVMPLPSFQGGALPPLPPAGPYTLLQIPPNPNPCPSVSSQQPTVGYSNLFGSLMAQGVISLTNQAPAQDFVGIEFDPNTLKVRHESAISALYGDLPRQCTTCGLRFKSQDEHRSHMDWHVTKNRMSKNRKQKPSRMWFVSETMWLSGAEALGAESALDFLLTETTEEKKEDEKLAVPPDEDQNTCALCREPFEEFYSDETEDWMYRGAVYLNMPNGITTGMAMSQLCPIIHAKCRSESTPSEVFVIDEGGTYEEGSQRKLMQS
>MtrunA17_Chr4g0042091/Medtr4g081420
MYKEKTKKGNMPTVWFSLKKSLHCKSEPSDVHDPKTRKHLSTILTKKGGGGRSGCSRSIANLKDVIHGSKRHIEKPPSCSPRSIGSSEFLNPITHEVILSNSRCELKITGFQEGINGGGNNASGGSSSGGSSTYVGTLRPGTPGPGGHPTMHYFNPSFRTSSTPPRKSPFLLSEGSNGFHGGGGVHSSNRMSLETDSNGSSTVTCHKCGEQFNKWEAAEAHHLSKHAVTELVEGDSSRKIVEIICRTSWLKSENHCGRIERVLKVHNMQKTLARFEEYREMVKIKASKLQKKHPRCLADGNELLRFYGTTVACSLGLNGSSSLCLSEKCCVCRIIRSGFSAKKELKGGIGVFTTSTSGRAFESIEIFDNEPSLRKALIVCRVIAGRVHRPLENIQEMASQTGFDSLAGKVGLYSNIEELYLLNPRALLPCFVVICKS
>MtrunA17_Chr4g0043071/Medtr4g082980
MEEKHRKFVCKYCFKRFPCGKSLGGHIRTHMTEERNNAAAIAAAGGDAAEHVAAGVGDGGNLIYGLRENPKKTMRFVHSHHHHYNHHAATAAATTLEQNEMIKFCKECGKGFPSLKALCGHMASHSEKEKKINKAMMEEDTQSDDTDDDDDDVCVAATTMNLRKSKRRIRFKSITLSNQQPSSSSVNGGSSSVSEMEQEQQEEGRFVSESSDNNNEIVLETKSKIVIRNGNKFVANHAREFVAEKKKKLKMVGIGVSNNSDLRDFRYGSKKIKFVDSSVPNYEFKRPKVEADKSGFDDCRSKYNNNVTTIFKKSGMMNKDLDHDTKFDSRKKDNDISYDSTTDVESDEENSSESDSFPAAKSHNSKAVNRKKLSSSNKGKKKKKLKSKKSKEYECPICYKIFRSGQALGGHKRSHFVGGSEENTFVIKQAAAAVAVPCLIDLNLPAPVDE
>MtrunA17_Chr4g0049671/Medtr4g093260
MASSFLLKLVFKSLHHFAWPLLALVYPMCASIQAIETDSDAEIKNIISYWILLSLIYLFEYAFMSLLLWFHLWPYIKLMIIFCLIIPDFGRASYVYNNLIRPMKLQIVSWRLNNYWRKCFVEKDDFLMHAERYMQENGTEALEKLIASKNTMCRPEVTNEIIATDNKEMLKSNAERLQIEHKDIKDSDAVEKKVLPAFKQDIPVLPKIGPSQNASLATVETNVTAERNSAGGEVPQSSTSTQKEVQKEWTCALCLVTTTSEKILNSHLSGKKHRAALQRQKDAETNGERILTEHKIIKDLDAVEKKEIHETKQDIPVIPKIGPSQNESSASVETKGTVEGDRAGGEVPQSSSMQMDLQKDRTCDLCLTTAEEILNARFSGRKHSAALQKQKDAEAINEITTTDNKEILKGTNGDRLQTEHKDIKDLEAIEEKEIPATKQDILMPKIWPSQMHRQPQWKPMEQQSDTVGVEVPQSSTIAQKEVQKEWACALCLVTVPCEKTLNSHLNGRKHRAACEAALKAKKLKIYKAKEEVKQENFSNKLNSDVENGGGIVNNRLKGPVRMQKLHFIGPTPSPQALSGPTPFGGPTSSPIRVPFSYHRGPTPFRGPAPFGGPTPPPIRVPFSYHGSDGSWARQPEFTYFIPTPPRLPPLEPNSR
>MtrunA17_Chr4g0049701/Medtr4g093270
MLINTTLLLFPSFLSRPLLALVYPMCASIQAIETDSSAKTKDLISYWMLLSLIYLFEYAFMDFLLWFQLWPYIKLMIVLWLIIPDFGRTTYVYNNLIRSTIPQIVTWRLNSYWRDCFAEKDNFLLHAERYMKENGTETLQKLISSKNTMCMPDAEVTNETIDTNSEEILKRNGERLQIEYKDIKDLEATEKIDFPPTKQTTYADIVASQKSSSSIEETKGTAESDTASGELPQSSATQKEVPKKWTCALCIVTTSSEKTLNSHLNGRKHKANCELALKAINLHEEPFRRINSKIICIVCNVLISSEEYMASHLIGKKHLSKIQT
>Medtr4g093280
MASSWLLKLAFKCIHHFAWPLVALVYPMFASVLAIETDSYAETTDLISYWILLSLIYLFEYAFMRLLQWFHLWLYIKLMAIFFLIIPDFGRASYVYNKLILTMKPHIVTWWLNDYRTKCSVEKDNFLMHAERHMKENGTEALEKLIANKNKTCSPDAEVRNEIIATDDKDMLMTNDERHETENKYIRDLEAIEKKEIPATKQDIPVIPEIGPSQNASSVTVETKGTAESDRAGGEFPKDCTQKEMQKKWTCALCLVTTTSNKDLNSHLTGRKHRDTIEALSIANKQPTLQKQKDAEGTNEIMATDNKEILKANGERLETENKDIKDLEAIEKKEFPSTEKRTYANIVASQTASSAIIETKGTAESVTACGEVPQSSTQKAVQKEWTCALCLVTVTCEKTLISHLRGRRHRETMEVLKAKKQPTLQKNLSEPIRMINSKIICKVCNIMLPSEDYVASHIKGWKHLSNVKS
>MtrunA17_Chr4g0049651/Medtr4g093510
MASSWFLKLTFKCLYHFAWPLVALVYPMCASVQAIETDSYAETKDLISYWILLSLIYLFEYAFMNLLLWFQLWPYTKLMIIFWLIIPDFGRASYVYNKLSRFLKPHIVTWGLNNSWKKWFFEKDNFLMHAEIYMKENGTEALEKLIASKNTMCRPDAEATNEISATDDKEMLKTNGERLQTEQKDIQGLEAIEKKEIPATKQDIPVMLKIRPSQNASSVTVETKGTAESERAGGEVPRSSTQKEVQREWTCAICLVTTSREKDLISHLNGRKHRDTSEALISKKQPTRQKQKGAEATTNKTIATDNKKIPKKNGERFQTEKKNIKYLEAIDKKEISVTKQDNPVMPKIASSQNASSATVETKGTAKSDKAGEEYLKSSTQKELQEEWPCALCSVTTSSKITLNSHLNGRKHRASCEAALKAKKQAALQKLNIYQSKEEVKQKDVSNKFNSNVKSGDNILKKGLKGTVVMDDKVQKNQAEPVRTHNSKSICRVCDVVLLSEANVVSHMNGKKHLAKFKDIGIA
>MtrunA17_Chr4g0056091/Medtr4g100860
MERHKCKLCSRTFGNGRALGGHMKAHLAIAKSQQKQFTQPGSFSSSESEEDEEEEEKALINYVLRENPKKSLKVADPEFSFVRETESVIVQDRESETESKNNPTRQQRSKRNRKQNNDNNHQNFLPQKKPKPSFMVPTTPSQFTEQEPVSSVSDTSPEEDVAMCLMMLSRDKWSRKMNNVNNVEQEEDEGSVEKISKVKLLKRVRGKHLCENCGKTFRSSRALGSHRSICCRDEAKNGNGNDDKIFECPFCFKVFGSGQALGGHKRSHLMIPSSSTSTANVNVNPTAARFKDSFIDLNMPAPLEEEDDLSVVSDA
>MtrunA17_Chr4g0057971/Medtr4g104230
MKKVTVIVSILLFSILRFQPFVSSSPLLYGNQVYEESSGERNLNQEHEHAPEVHCSRERSRVASKVIEEYLTPFVEKENYQLSRKCRLHPENDMFRDQEEHRIYLDRNEWRCGYCKKSFREEKFLDQHLDNRHCNLLNLSHGKCLADLCGALHCDAVTNSKSSRSKCNPAAAARNRHLCESLADSCFPISGGLSASRLHELFLHQFCDAHSCSGKHKPFSRGGKGQGSFFRLAAGALILVLLPVFYLFIYLIQCDMNGRTQDLRRISKSGWKAKPS
>MtrunA17_Chr4g0059921/Medtr4g107470
MGHKKRNSVPPRSKLSPAASPVNQSPIGGAATATTTNGSTSPDADNSIILFDPNPNKIEFANNGSPQSEASHFSAIKVECERALTTFRRGNHNRAMKLMKELCLKEEGSFYSPFVHRIYGFICFKVASVITDCNAKQRHLKHAVDLARRAVELSPNSVEYAHFHASVMLEAATEAKDYEDVVHECERGLAIEYPTDPAKETLQDESEQKVSTMEDRILHVQGELRQLIQKSNIASLSSWMKNLSNGEERFRLIPIRRATEDPMEVRLVQTRRPNEIKKVTKTPEERRKEIEVRVAAARLLQQKSESPQSPNEGDREDRALDLNSGSSQRTGERRRHLRKNGSTAERRKWVLSYWDSVGMDVKKDLLKIKISDIVSHFNSTKDTLLKDVLSEALSYAEANKTWRFWSCCICSERFSNQEFHRQHVMQVHLQTLPPKMQRILPQHVDNEWIEMILNCSWKPLDVSAAVKMLDYKAKFRGSSRPEDYLTQDYDDCFKDSNSSYHEQESLGYSAVNCTSESSKYYKIDESDVREGIEDQQFMANPVSDCWPVSDDEERAQLLEKIHGAFEILIRYKCLAAGHLHKVIQFSISEIQGLAAGSELLKHDIDQTPMCICFLGASQLKKILQFLQELSHACGLGRYADKSSSPKNDLHDISQGAEAKEKIVLSGDASCLLLDECLLRTQVTPGITQEAVFEDLVTPSSPDGISDSSGALLSWLYASRPIGDHFASWSRTKEDKMCQGQEMVRALDKEFYQLHSLCQKKCERLSIEEALQTIEDLCLEEGKKRENVSEFVQRSYESVLKRRRDELAERENEMMYPGNRVEFDCITNVLQEAETTSLNNQYCYDEAYTGVASQLCDLESGEDDEWRMKDCLHQMDGCIEIAIQKLKEHSSIEISKVDAEIIKCVSEVQLLELKLGHVSTYDYRAILVPLVKLYLKTLLEDLAEKDAREKSDAAGEAFLAELALDSKKIGKGGNENTRHVEKTKDKKKNKDHRKTRDLKATSGSMHPLFQSTNLDSDLVSPDSEFQDHEVVSMNDDDLEHHEEEFRRKIELEEEEKKLEETLELQRRIENEAKQKHLAEQQKKLSGTCLEEMTDKLQDCQLKTVPDGLDVQEHIRLPMQEQLAKENGCPSNLEVVLSTTVNGSMMPTKSSADSASQKINNLHQSKIKQDMPNGIVPENGLPLPDRRAGKKHKRNRNLSKMVDGKLEHNENIEDSNTVNQDAKHLLENNGTKVMKELQVEDEEEERFQADLKMAVRQSLDTYQARGSLPLVSSLRMPQRPSSQVDCSGLAPVEDSAQDVNGANLLGTGLRNEVGEYNCFLNVIIQSLWHLRRFRVEFLGRSRSEHDHVGNPCVVCALYDIFTALDLASKDSRREAVAPTSLRIALSNLYPHSNFFQEAQMNDASEVLAVIFDCLHRSFTRGSSVSDSESVESKCMGSWDCAASSCIAHSLFGMNIFEQMNCYHCNLESRHLKYTSFFQNINANALRTMKAMFPESSLDKLLNLVERNHRLTCDQEVGGCGKLNHIHHFLSTPPHVFMTVLGWQNTCESANDIAATLAALSTKIDISVLYRGLNPKSTHNLVSVVCYYGQHYHCFAYSHDHGQWIMYDDKTVKIIGGWGDVLTVCERGHLQPQADVLHYT
>MtrunA17_Chr4g0061301/Medtr4g109340
MEEDQIQEFKHACKFCSKSFPCGRSLGGHMRSHINNLSAEKAEHKEKQLIFSTKKNDSIGSEAATNGSYGLRENPKKTWRKRIADSSEDSYVYDKFCKECGKCFHSWQALFGHMKCHSEKERVSNSLEDQDSWTNDAKDVQSDNEITAPNRKKRSKRTRTRYNMVATATASSSVSEVEHEQEEVAMSLIMLSRDVSPWSGLHYLAAESSDNNSVYFEARSSVRTNLVTKFDANIAKLMKQSENKKYELGNSVSKNFKFKGKSLEILDTEKGFKMIKTGVSIKGFLKSTKSELDYLSTLEDSEVENGKSRVNGTESVLSKSATIRSSVNNPHHDHEDEFIKNFNKRGKFECTTCNKIFHSYQALGGHRASHKKNKGCFASKIESSENSIEFETDLSHHEPTTESKLMKISDNIEYVQNMGERETVRDSKKKIKGHHECPICFKVFQSGQALGGHKRSHIVATGSESRVVLEEQVPQIRDFLDLNLPAATEEESNSHADSNRPWWIVEGNHNQEALVG
>MtrunA17_Chr4g0061421/Medtr4g109510
MASTAKRCHYEVLGLPRECSPEELRSAYRKLALQRHPDKLVKSGLSQSEATAQFQELQHAYEVLSDPKERAWYDSHRSQILFSDPNSKSNSVVPDLFSFFSNTVYSGFSDSGKGFYKVYSDVFDKIQANEINFAKKLGLGIDSVRQAPLMGNLDSPYAQVTAFYSYWLGFSTVMDFCWADEYDAMAGPNRKSRRLMEEENNKVRRKAKREYNDTVRKLADFVKKRDKRVIDMKVKKNLEMEKKKEEEKERKRKLEMERKERAMAYEEPDWAKVDEEEVEDLYEDDESEKKDEKEFYCVLCGKKFKSEKQWKNHEQSKKHKEKVAEFKDSLDDEEELEAEVDEEGESEREGVDEERLESEEDGVRVDDLEERIRDSLNVADEESANGVELNDDGDDDEFFDAEHAKDGEETGASVDFVVNDDDDDENDVLETMVSGHKGRFDFDENDGNDDDVDDDEIGVLEAMLAGRKSRKPSASTHKPEVSETPTQIESENENDGVGAMEYNNRKPAKKKRRAKKEKGGKNGDETNVPTNGKYEKNVINIGDGDSYAQESSSQYFEENEDNAGKENEQVGRDKKKISNQPVDKKGTSKNTKPRSKLSTRGRKPNRNLGHFCETCEEEFESRNKLHKHLSDSGHAAMKSR
>MtrunA17_Chr4g0072571/Medtr4g128340
MNNFHPNTFLHLNQPDNENIHHLNLDLVLEPSSSSSSSSSSMEQRIFSCNYCQRKFYSSQALGGHQNAHKLERTLAKKSREMSSAMQSSYAELPEHPSNFSTNYHLGSHGNAHLDNNYRQGHVMRHGGRKDQFSYGNSKEGGASWSRGYNSNSENVQEDISQLDLSLRL
>MtrunA17_Chr4g0075321/Medtr4g132610
MEELICVENRQDDIFKFDEEVIEVQCETSRNNNREEAELSFSEWLEVDEHLAVWFKWKENWHAGIKCASADWPLSTIKAKPTNDNEQNKYIVIFSPETRNYSWVDMLLVKSIHEFPQPIAYETYHEGLKMVQDLTIARQFIMQKLAVEMLYIINQFHLNALIEAARNVLVWKQFAMEASHCRRYLDLGIMVQRLQKNIMHCYIKDNWKLHSSESWAERCQGANNAQTVELLQEELFDSILWNDVHTLRDAPAQQNLCFEWNTWNHDVMKWFSTFLSFSSSSDTQQHASGSDGMHQASLQVGSKRPKLKVHRAYTHSRKEGTVEVPMVTEFPSQLISPVSETVVQSVDSEILFNNGTISRPLDETVVQISEEHDAKEGILDRQCQAYVESKGRQCVRMAIKNDIYCCAHFSKKKEKSVKVLTPYCGGTTIDGSRCKNHSLPSFTFCKKHLCIADRNNRSNSNCHTLKRKYEESCSGQKNPLEIDTVLIIDDDDSFCAKNILGETLMLSGNDHNEIDAFRQTESSNHGNDHNKDSCFHNENINKCKICFEEFANDQTLGDHWMENHKKEAQWLFKSYACALCFNSFTNKNLLESHVQKGHCVKFDENCLLLLCIPCGEYFGNMEELWLHVKSVHPAELKLSKSPKQLSLSTGDVSLEVTGKGNEMGETSMQQPQCLEVANIFSSDIQKTKDQPNNLDILSNACTACCKQNLTEKSTNVSDPASIVMEQDESQSIINSNYARLGSSQKALVLCDDISCGMESTPVICVVDQNILNSLFEQEQQYINLPRPWMNFTYVTKPMLGASSRLDFYEGQQLKCYCSSSTCCCETCDHVYLFDNDYDTAKDIFGKTMHKKFPYDNNGRIILEEGYLVYECNDKCRCDKTCPNRILQNGIRVKLEVFKTEKKGWGVRAGEAISRGTFVCEYIGEVLEEQEAHNRCKSYGEEHCSYFYVVDARVNDMSRLIERQAQYIIDSTRYGNVSRFVNNSCSPNLLSYQVLVESMDCKRSRIGLYASRDIAFGEELTCNYHYELVLGKGSPCLCGSSKCRGRLY
>MtrunA17_Chr4g0075341/Medtr4g132670
MDVIPCQLISPVSETIVRSVDSEILFSQGTISTPLDEMVVQISGENDTENGIVDRQCQVYVKSKGRQCLRMAMRNDIYFYAHCSIKKEKCVKVITPICGGTAIGGSRCKNHSGSDGSNQVSLPVGSKRPKLKVHCAYTHSRQEGTVEVPMVTEFPSQLISPVSETVVQSVDSEILFNKGTISRPLDETVVQVSVEQDAKDGIVEQWRFRNNIYCCAHFSIKKEKCVKVLTPICGGTTIAGSRCKNHSLPNLSFCKKHLPNAHINKSSNSNCSTLKRKFEEICIGFSKIRICNDSVLAHSRIPLEIDTKSVIEDEDESFCLFRSYACALCFESFTNMKLLGSHVQKEHPVNYGEHLFLLKCIPCGDQFGTMEKLWLHVKSVHPAELKLSKYSLSKESNI
>MtrunA17_Chr5g0396031/Medtr5g008280
MIRFADQRCQSTVFFSNIQVGSASCFSKNKEEKSEKNNDEKNLNLRSFSCLFCKRKFSTSQALGGHQNAHKAERALKKQRKLRYDLGLGEPHFNLYFSYPNSFFTSPYYRKLGVRVESMIQNPSYISPGITSHSFGPFGYNNGALGLQEMLNPSLVSLRNMEGSNNNSGVGILGIGGGTTSSPFGYSNGTLGLQEMLNPSFVSLKNMEGSNSTSGVGVLGIGGGTASRIEDSKNNKICGILKCGDSFKNVASSSNSIIDKKNPRIIPNGFGPFGYSNGALCLQEMLNPSLPLVSLRNMESSYNGAGILGIGGGTTSRIEDDTNNKIGAIFKWGDSSKHVATSSNAIIKNKNIVDATTTKDDIDMSKFKAEEESSNYDSCGLDLSLRL
>Medtr5g008310
MIELEHDPSSNSNFNKPLDFVKLSKEDSIHMSKVSEHKPFSTMQVGSSSRFPNNNNKGKDENKNEEKKMDSRTFSCLFCKGKFSTSQALGGHQNAHKAERALQKQLKQRYELGLGQPLLNPYFCYPNTFFTPPNYGALGVRMESMIQKPSYINPRIAPHGFGPFEYSNGDLHLKDILNPSLVGLRNMESSNSNRGVGILGFGGSTTSRIEDGTNNRIRGHLGYGNGALCLKDILNPSLVSLRNMEGSNSNSGAGILGFGGATASRIEDGTNDKIGAIIKSGDSSTNVATSSSTIINNKNSEDHTTTKDNIDLSKFNSEEESSNYDSSGLDLSLRL
>Medtr5g008320
MKELEQDPSSNSNLNKPIDFVKLSKDDLIHRSKVSEHKSFSTMQVGSSSCFPNNNNKGNDENKSEEKKMDSRSFSCLFCKGKFSTSQALGGHQNAHKTERALQKQLKQKYVLGLEQPLLNPYFSYPNTLFTPPNYGALGVRMESMIQKPSYINPGITPHGFGPFEYSNGDFHLKDILNPSLISLRNMESSNSNRGVGILGFGGAITSRIEDGTHSRISGPYGNGALCLKDILNPSLFSLRNTKGSNSNSGTGILGFGGATASRIEDGMNNKIGAITKFGDSSTNVATSSSTIINNKNSVDPTTTSKDDIDLSKFNAEEESSNYDSSGLDLSLRL
>MtrunA17_Chr5g0399261/Medtr5g012630
MERYKCKLCSRTFINGKALGGHMKAHFATLRLSLPNPQPQTQPHHTPTNLFSFFSSSENEQNQQTVEQRDSNEKSLMYRLRENPKKSFKLSDPKFYFSTTETIVHDRESETESKNPTQKRKLTFGQNSVQKKLKQTLTNSHSPLTEAEPEPVTSLFNFSPEEEAAITLMMLSRDKWKINVAVKEEEQEVCGKYKSHKSICLQNETNLALTSSSDHKIFQCVFCPKVFGSYQALGGHKKSHLYPSWKKKKKLCFFDLNLPPSS
>MtrunA17_Chr5g0399611/Medtr5g013150
MGPLLSGPIQCVMNYVDGAMLFPSPPDRPRTSSHFLSSLSLLQLRVEEFNMCRQNSPVHNSGEEEITADESLLIYCKPVEFYNILYRRSLHNPTFLKRCLRYKIKAKQKRRLRAGIVVFNYRDCYNALRKTEVTEDFSCPFCLMQCASFKGLRFHLCASHDLFNFEFWVTNDYQAVNVSVKTDILRSENVADGVIPQSQTFFFCSRSRKRRPRGSVQNGKHANVNFLKLDSPEGIQNGVLQKDNDILSSKGENMSRASRSEKNLQNEGNGGVKFGPDHPSAMDYAEHVESSFNIPGASIAMPQSSEDPECSKSIYKSDPALPTKAKKLNADRSDSKSRMLLQKRQFFHSHRVQPMALEQVLSDRDSEDEVDDGVANLEDRRMLDDFVDVSKDEKQLMHLWNSFMRKQRVLADGHVPWACEAFSKHYAKELNSSRTLFWCWRLFMVKLWNHGLLDASTMNNCSIILESNQNGGSDSGTN
>MtrunA17_Chr5g0400571/Medtr5g014400
MATDIGLLSNMTQIQKSSQSQSQQHQPNPNSNTTTPPSPSSSTWMWNPKQHQEQEDEDSWEVRAFAEDTRNIMNTTWPPRSYTCTFCRREFRSAQALGGHMNVHRRDRARLHQTQPPLNSSHPSSPFINIPPQDLVANAGLCLLYHLPNPNNNAFASFNSSSPNGESPSTFLSISSSTSYPPNNLMMQMQACSPSFNFQVDNSARLINNSISSFSSKVDQQHATCTSIDDNGHEIEELDLELRLGNKPTPT
>MtrunA17_Chr5g0403241/Medtr5g018850
MEILPCSGVQYAGESDCPQRGSGTAFVYQEEPNCPENVEQAKLVDGQLNGSLHNMQELEIERRDDGTQNVADLLTNSNCQCNGASCCNCQGEDQKGYGGFHDFDEDMINERYLTSENSLSVVDTIDSESPNNGREGDLSFSEPKWLEGDASVALWVKWRGKWLAGIRCARADWPLSTLRAKPTHDRKKYFVIFFPHTKIYSWADMLLVRSIDEYPHPVAYKTHQVGLKLVKDLTAARRFIMQKLVVGMLNIVDQFHLNALTETARDVKVWKAFAMEASRCNGYSDFGRMLLRIHNSILAHYISANWLQHSSHSWIERCQSTNSAESVELLKEELFDSILWNDVNNLWDSPVQPILGSEWKTWKHDIMKWFTPSPPLSSSKDTPRQISLDPYQTNLQVSRKRPKLEVRRADTHASKVEFKGADHAIALVNDPGFFKNQETLSTLEAEACKLENIGKVSITNDLSGNLTDKWNDIVVEAADSGFMHTRENELTPINEMAGVISAEPGSKNRQCIAFIEAKGRQCVRWANEGDVYCCVHLSSRFLASSGNAENPGQIDTPMCDGTTVVGTKCKHRALPGSLHCKKHRPYTETDQISCLPQNTIKRKHGENYTGSENMFSKDMVLVNVEAPLQVVPVPSIAGDSLHGESNLFGKPMHSEEGHVATEALNCIGSPPFDNKNPCREAPKRYSLYCEIHLPSWLKRARNGKSRIVSKEVYSELLKGCSSWEQKVQLHEACELFYRLFKSILSLRNQVPKDVQFQWALTEASKVTGVGEFFTKLILSEKERIKLMWGFNDEMDVTPVIEEQQPLLLMPPPINHSFDNENAIKCKICSTEFPDDQALGNHWMDSHKKEAQWLFRGYACAICLDSFTNKKLLESHVQERHHVPFVEQCMLLQCIPCGSHFGSSEQLWQHVLSAHHADFKPSKAHEQQAFSTGEGSVVKHDQGNSASMENNSKTPGGPRRLACRFCGLKFDLLPDLGRHHQAAHMGPNLVSNRPAKRGVRYYAYKLKSGRLSRPKFKKGLAAAASLRMRNKANANLKRCIQASKSIGLEETTTVQPHVTETTYISGLSENQCSAVAKILFSEIQKTKPRPNNLDILSVARLACCKVNLVASLEEKFGVLSEKLYLKAAKLCSERNVVVKWHHEGFVCPKGCNLLKDQALHSPLASLPNGFVIPKSVNFSDPASDEWEVDEFHCIINSQSLGSRKKAVVLCDDISFGKESVPVICVVDQELLHSLNADGSNEPDIISSKPWDSFFYVTKPIIDQSLGLDSESPQLGCACSYSSCCPETCGHVYLFGDDYADAKDRFGKPMRGRFPYDHNGRLILEEGYLVYECNRMCRCNKSCPNRILQNGVRVKLEVFKTEKKGWGVRAGEAILRGTFVCEYIGEVLDVQEAHNRRKRYGTGNCSYFYDINARVNDMSRMIEEKAQYVIDASKNGNVSRFINHSCSPNLVSHQVLVESMDCERSHIGFYASQDIALGEELTYGFQYELVPGEGSPCLCESSKCRGRLY
>MtrunA17_Chr5g0406781/Medtr5g023870
MQNPNPSKNSAPTTNKSPQDPPSDDESPKETNPTTLQLAADGEAGSDGQSKKSNIREVKHCHRCKHVFPTWAALMNHYREHYICCHPNGSPAPPGFSPLPSTLTPIPPKPDQHEGKTKT
>Medtr5g023880
MQNPNPSKNSTPTTNKSPQDPPSDDEFPKETNPTTLQSSLSMEEEDVLKTALEVLVEFRARANGKLAADWEGGSDGPAMKRRKSNICEVTDVSPHCHRCKHVFPTWGAVMKHLQEHYFCCHPNGVSAFPSTSKPNPPQPDQYEEDSSDAASESDEGKGLGFDLNELPPNEEE
>Medtr5g023900
MQNPNPSKNSAPTTNKSPQDPPSDDEFPKKTNPTTLQISSSMEEEDILKTALEVLVEFRARENGKSNICEVKDHASVYPNCYRCKHVFPTWAALMNHMEERHFCCDPNGSLAPPGFSALPSTSTAIPPQPDQYEGDDESQPMEIEDRSDDAASESDDAASESDEGDDAASESDEGKGLGFDLNELPPNEEE
>MtrunA17_Chr5g0406791/Medtr5g023910
MENVPVNESSPNNTTPATSPQRTLAEHDQPPVETNTEGDTVLKTPEEVLAELTDDDDDLIPKGGDEGNEEDDGAFRTMVIALTADGSSVIQQVGSDGHVFKKRKGNQLKDPPSGSPTCPECKRQFATWKAAFGHMRKHPERAHRGFFPPPTFSTVAPVPAEGDGLGDKINEGVSSLARELVFDLNRSIESTAGSSAGGSGHITKEIQAAPAPEPAPAPAENEERRRRDFDLNELPPPEEDEETEEK
>MtrunA17_Chr5g0409061/Medtr5g026530
MTRGKQKIEAQKRNAEKNQKSKGSQIEARGAGLKITCPICKVQLANPNQLADHYASKHPKEKPPAESS
>MtrunA17_Chr5g0418821/Medtr5g043930
MEDRVCKYCLKRFPCGKSLGGHIRTHMMSENSLQSNEEKRMNANASVNAMFKFDEGRKRKRLDLGSNGGGSGGDDGNLIYGLRENPKKTTRFVHSNAAATVQMEKFCKECGKGFPSLKALCGHMACHSEKDKGANRIESVSGVREKQKLVMDSQSDTEASVQTDSRRSRRMKFKNLSGGGGDNKSSSSLHWGNCSSSVSEVEQEQEDVARCLMLLSRDSTYKGRFPLVTESSDNNSVVVEEKSPSVDTKFAVMNRGKNIVGAKNNGFELAEKKLNKDGKMKSVEIGYVSDNSDSGYFTYGPKKVESDDSSDGFFRNDAKSSKVGYFSSFQDHDFESSKKIISRGRNRNSAEFKKVVLENSSKKTKNGYNNEVYESLKIDRESYSEDSAYESDENSSESDSYPAPKAQSNKNMNGKTNKKSSYKGKKKMKSKKSKEHECPICNKIFKSGQALGGHKRSHFIGGNDDNTLVIRPAAAAHAHAAPAAHAHAAPAPPAFAAAANPSLFDLNLPAPDDE
>MtrunA17_Chr5g0423491/Medtr5g056450
MAGEFSNIRHDVSNLVGCKYCNRFFRNTQTLITHIESHMEYEEAAIRKLYSTEHINPKRQFHPQCLPPHDGKIFQPKPTVIRPQPSKNPFFGHVGYRQMQLPPHVNQSKHLEGESSNDGTKAYIKQLEKPIKKIDFIDLVNNDDDNPDVNTLDLSLKL
>MtrunA17_Chr5g0425411/Medtr5g062300
MKGGDKNWSDDQYRMKKKRKELGGESSSSNNIARTCTECGKIFWSWKALFGHMRCHPERQWRGINPPPNFRRQQQQLVTPEEQEGAASLLLLANSNPKNKNKNKNKKTTTTVVDDEDQFVCSCCNKVFGSHQALGGHRASHKNVKGCFAANTTHDDNHHPMTRGNVEGEEVNSNNNNNDCIIGHKCSICLRVFSTGQALGGHKRCHWDKGEPTTPTLPFDLNFPFPPLPPPAPDHSSSPLTLHLRL
>MtrunA17_Chr5g0434121/Medtr5g077370
MKQNIDLEVEACAEYESEVTSQVDSNVSTQETFYNITNPNSYDISLDLSLNFKNSEIPTTRDSNSIGFSLSSTSESSNEPATATIPRVFSCNYCQRKFFSSQALGGHQNAHKRERTLAKRAMRMGMFSDRYNASLASLPLHGSFRSLGIKAHSSMHYGFSPTTIRPHHHEVRNNMRFEQQGCVGFPIFLEDEESKLMWPGSFRQESGAGGAQQNFILTEVNPCVDIEKSTPDLTLKL
>MtrunA17_Chr5g0434391/Medtr5g077800
MDAQAKKKALFRAKLNAQKKDKRIDSPLVRYNEFDQPVCRVCDVVLKSESLWDAHQVSRKHREAITNLKANAAGLTKQSNAKPDIPKAKPEQPSGSQFKIPKSPQEVPKPQSSSVLPPDFFDNNDAKKTRSEKDSVHLVDSDLGRNMGASAQSSVSNSKEKDHFHGNNNPTQSKVNQATVETKQTSVKTIDAEIKQGKGALPEGFFDNKEADLRARGIKLVKPDVKDEYKEFEKLIQEDLQEVDDRMEEEEIDAAEMIEEAESVEQRNLKEKVEMLKRKRLELKASKAKLSKSSGVVTKEARHEDSSSDDESGENFAVDWRAQHL
>MtrunA17_Chr5g0435711/Medtr5g080660
MEGSYSDQYWFWTKRRQVQAPIESWEEKAFAEDAARNILNGSMWPPRFYSCNFCKREFRSAQALGGHMNIHRRDRARLKQNLSPQKNNDLINSSLGNHYFSAKMSSKIDCNYHQLKPCSRRRSLSPSRIVSTIVNAREDNFLDCNDCVETSLSLGMFGQKSSTVLPCEEKGINCKRLKTNNISSLPSVFLKTCSNDHHRFLAFQQPSEIVLGLDHGMEDLDLELRLGKQQKIIK
>MtrunA17_Chr5g0447971/Medtr5g097950
MIVPQSQLIRYDSAVGSSRETSAAPAILPSIQNGIPMLLILQSAGGSSQDTSAAPASLPSAQNGMPMLLILPAVGSSHQTSAVPASLPSAHNGSWQLQIYGNETKIMLPNQTKVIKAFRCEVCEIEVNSQVSLENHIAGKKHKKNLQRQTNPTVASHANVQTDTSSIQGQALIGPVPEQSEPKKQVDSIQGQALIGPVAEQSEPKKQVDSVKNVQTDTSSIHGQALIGPVAEQSEPKKQVDSVNNVQTDTSGIQGQELIGPVAEHSEPKKQVDSFKNVQTDTSSIQGQALIGPVAEQSEPKKQVDSVKNVQTDTSGIQGQALIGPVAEHSEPKKQVDSVKVCSTCNVVCVGQDTYNKHVAGRKHAAKVALKSNDGIGPSIAELKRKGDAPIEKAAKKIKVAESVWCEFCKINCNSRDSYTAHISGKKHLRNLEKLSNPKVGVGSGATPTTTATITIIETQEKPDSDNLKAKQVPELDIEAEKRKAVERGAAVNDIKMCTLCNVVCNSQANLNTHLSDHNHAAMVKKAGLITG
>MtrunA17_Chr5g0448221/Medtr5g098470
MDPNDQKKNNNKFDVGRIHQNTRANSMKAIEKKKSLASISKSCKVYEKPKGRHHDEGSTSSKIHKCELCNKIFRCGKGLGGHKRIHSQALGKEGESKAEANCNSNDVKLSCDVCKKNFQSNKALHGHMRSHPEREWRGMNPNKDNNIDYHDYDQDQYFLSAFNSKELVIDEESKSWPRRLFKTCKRGRSSGEVVIAAQILVYMSTDKHLHDTFDEDLDNEDKKENVLPSTSGLVGDIDETKLKNDNNKRRKKLVKLMNPYSTSKDNVLLD
>MtrunA17_Chr5g0448611/Medtr5g099040
MKGGDKNWSDDHSSGDQYRMKDDTVTGKKKSKELGGESSSSSSNNIARTCTECGKIFWSWKALFGHMRCHPEREWRGINPPPNFRRQQLVVTPEEQEGAASLLLLSNSNPKNKKAKAKATTTVVDEDDQFVCSCCNKVFGSHQALGGHRASHKNVKGCFANTTTTITASSNSTTGRTFMTPHDDTMTRGGNVEVEGEAVNNNEMINCIIGHKCSICLRVFSTGQALGGHKRCHWEKVEPKTPTPTPTLPFDLNFPFPPLPPPDHNHSSSPLTLDLRLGL
>MtrunA17_Chr6g0452881/Medtr6g011450
MSNEIVQKPPPSILVGRFKALLNQRREEDPRLRNSQPSTEEIVQIYELLLSELTCNVKPIITDLTIIAEQHRNHAKGIAFAICNRIVEVSADQKLPSLYLLDSIVKNVGQEYVRYFSQRLPEVFCVAYRQVDPSLHSAMRHLFGTWSKVFPPSVLRKIDVELQFSKPVNNQPSGVNSLRASESPRPTHGIHVNPRYVRQIEHSTSVIDSVAGERLDSTGTAGNANFGLLASKINQFVPSRVGRSSSPPRIGLDRHMPSYMDEYLADNSTGRTVERESPHHAVDYGLVKGLGREEESSEWSRKPFSGDSRKRFQTSMTYSLSNGQPRQNPRALIDAYGSDKSQETSGSKPLLVERLDRNGMDKVMTTSWQNTEEEEFDWEDMSPTVVDHGRSNGFLQPTIGFSSEKPVTVAANATSSVSRVFPGLNSNIEYRPPVLPAAFETRHSVNVHAPRPPSITPIFPSKNPVRNPFESINANSTIVSHGLINRPFPMHEQSLHGVENNDINKRNLYQLPNQLPGLISSNPPNSVQTPSFQFFPPQDPAASQFTYRPSLPGHGPAMSNPLPNVRPVMPLPLPGQRIGNNSFHFQGGALRPLPPPGPHAPSQMPPHPNPSPFVPNQQPTVGYSNLINSLMAQGVISLTNQAPSQDFVGIEFDPDTLKVRHESAISALYGNLPRQCTTCGLRFKSQDEHSSHMDWHVTKNRMSKNRKQKPSRKWFVSETMWLSGAEALGTESAPGFLPTETTEEKKEDEELAVPADEDQNTCALCGEPFEEFYSDETEEWMYRGAVYLNAPNGITTGMDRSQLGSIIHAKCRSESTPCEDFVMDEGGTYEEGSQRKRMRS
>MtrunA17_Chr6g0481281/Medtr6g081160
MRRYRSPLSSNEDDTKTMMNNEVLVQESTYKCKTCGKTFSNGKTLGGHRRSHFLKMKRNHHQSQGNAYFNDDSYDDEEIAGKKKQTCYICENKFPIKNVFYGHMIRSHLDVVSKGVSPPSNYDIQKSFSSNSSKYSTQQNKEDNLSLPKWQNRGKRGRKCIGVVEGATNLLHLMSNKYFCTLSIDEQKSPEFPLPIKKRYCSVDESSSNGNGKKELIVNKNSFVLGCSLKIENKCDGNGDESDNNDEEKSNDAATEQNKLNFDLNDSYLVEE
>MtrunA17_Chr7g0222361/Medtr7g022250
MCNTNENKGKEKVNEESISNLKMMENQNNVNKRKVIVMEESHVETETSKFPQKDIAEEESIDSPKEISPFLLFGFIVDQRKGIQNAYSCKFCSRKFTTPQALGGHQSAHKFERSLVKKRIQAFSKAWINYSNGNQGISLNNVTPFHMGCGCQCYGFNNMIQHAGSSNFYAGNLFGALSHIPHIDEVNEADQGILSHKVNMTEIEFGSILEGGVVSDEVDQEDNETQEEEASKIDLTLKL
>MtrunA17_Chr7g0222371/Medtr7g022270
MENHNNNNKRKVIVMDESHVETKNSKSPQKDIPEKESIDSPKEISPFLLFGFIVNHRKGIQNAYSCKFCSRKFTAPHALGGHQSSHKFDKSLVKKRIQAFNETWMNYSNGSTNFHARNLYGALPHVPHIDGVNEADQGIASHHKVNMTEIAEGGVVSDEVD
>MtrunA17_Chr7g0222661/Medtr7g022960
MASKSLSITATSQDEGDSFHTKEGVSMKANEDQPSKSNSSESVDSVKLSKHDVVSPIQVGSTSSFHNNSNERKDEKKNEEKISDVKYFSCSYCKGQYSTLQGLRGHQNAHKAERAMEKQRKEMYNVGALGLGQSHLKPYIIDSSASFIPYNNYRGLGVRMESTIQKPPYTNPRITPNGSKYGYGALRLNDVLHPSLFNLRNNIEASNTGVGTLGFGGASTSRIKDGTNNKIGAILKLGDSSTATSSSSNTNKKNVVATTSAMDDDIKSNIEEEPSNFDSSELDLTLKL
>Medtr7g022980
MASKSFSISATSQDEGGSSHTKEEVNMKENGDQPSKSNSNKSVGSVKLSKDDVVSPNSNDGKDEKKYFTCSYCKGQFSTFQGLGGHQNAHKAERALEKQRKERYDAGALGLGQSHFKPYFNYSSTLFTPYNNYRGLGVRMETTIQKPTYTNPRFIPNGSGYGYGSLRLNQMLHPSLFNFRNNIEASNTGVGTLGFGGASTSRIEDGTNNKIGAILKLGDSSIATSSSSNTNKKNVVAATSAMDDDTDHDSKSNIEEEPSDSESSGLDLTLRL
>MtrunA17_Chr7g0222671/Medtr7g023010
MASKSFSISATSQDEGDSSHTKEGVNMKANEDQPSKSNSNKSVGSVKLSKDDVVSPNSNDGKDKKKYFTCSYCKGQFSTFQGLGGHQNAHKAERALEKQLKERYDAGALGLGQSHFKPYLNYSSTLFTPYNNYRGLGVRMETTIQKPTYTNPRFIPTGSGYGYGNLRLNQMLHPSLFNFRNNIEASNTGVGTLGFGGASTSRIGAILKLGDSSIATSSSSNTNKENVVATTSAMDDDTDHDSKSNIEEEPSDLDSSGLDLTLRL
>MtrunA17_Chr7g0222831/Medtr7g023560
MKRAREVDSITMANCLMLLSRGSDQFEATYSSTTSNNRVFECKTCNRQFPSFQALGGHRASHKKPRLMGENIDGQLLHTPPKPKTHECSICGLEFAIGQALGGHMRRHRAANMNGNKNMHNSNNTMSCSSGGGGDSSIDSSQKMKARNKRVLVLDLDLNLTPFENDMEFLKIGKATANLIDYFH
>MtrunA17_Chr7g0224221/Medtr7g026977
MASKSSTLSATSQDQDDSSSHTKEIVNMKENEDQAANSNSIKATDFVKLPRDDSVSKLKMHEGSAFRPYQSGSSSSLPNKNNEGKEDENKKHQSPNTNSNKSFDFTKLSKDHSLCKSKVQEHGFFSPIPAGSTSPFQHKNNEGKGDSRSFSCTYCKAKFSTAQALGGHQNAHRKERAFEKQCQQRYDQNPLGLGQPPSFNPYFSYRSTLFTPYNYRLPGVRMESMIQKPPYTSAKITPHNVGYGHGTLCLNDILNPSLVRSRNNRGAGILGFGGATSSKIEDGNKIRAILNYGDSFTNIASCSNSNKDKEIIVAPTSTADDIHNQEPNNEEHSDSEPNNEEDSDSESSELDLSLKL
>MtrunA17_Chr7g0225091/Medtr7g028890
MCNKGKDKVNEESVANLKMMVNQNNEKKRKAIMLEESDVETQNSKTPLKDVAEEESTDSSKKISPFLLFGFIVDHRKAIKNAYSCKFCSRKFTSPQALGGHQSSHKLERSLKKMIQGISLNTITPFHMGCGYQCYGFNNMIQHGGSSNLYAGNLYGAFQHISEIDEANEADQSMMSQKVIVSKIEVGKFSEGGAVSDEVDREDKETQEEEASKIDLTLKL
>MtrunA17_Chr7g0225121/Medtr7g028915
MCNKGKEKVNEESVANLKTGENLNNENKRKAIVLGESHIETQNSKTPKKDVAEEESTDSSKEISPFLLFGFIVDLRKGIQKAYSCKFCSRKFTSPHALGGHQNSHKLERSVKEKIQAFNKAWINYSNDNQGISLNNIPPFHMGCGYQYHGYNNMIQHAGPSNFYAENLYGALQHISEIDEVNEGDAGSDEFDQEDKETQEEDASKIDLTLKL
>Medtr7g029090
MCREVFCPIAGCGARLASIEDFENHYNARHTASCSVCSRVYPTSRLLSLHVSEAHDSFFQAKVARGYDMYECLVEGCGLKFKSYKSRQHHLVDKHKFPTSFEFFKKALPSKKHRIKSQRKKPSQKEDTSGMMEVENAAMDDLVSAVSRLNTSDTAPSSISFGRRNTKGMSFVPRAVQRGKGSNSGSSVTKK
>MtrunA17_Chr7g0225251/Medtr7g029095
MELENQNQDSNFPFWKPISRKFQPDSPFFAIGNLERELLVKQVALEFELTQEKEQLEDFIQEDGREVFCPIAGCGARLASIEDFENHYYARHTASCSYECLVEGCGLKFKSYKSRQHHLVDKHKFPTSFEFFKKALPSKKHRIKSQRKKPSQKEDTSGMMEVENAAMDDLVSAVSRLNTSDTAPSSISFGRRNTKGMSFVPRAVQRGKGSNSGSSVTKK
>MtrunA17_Chr7g0235691/Medtr7g056183
MLQIRLSKNPSSDGSAGVKQSPVETVTVACPDHLVLADLPVAKGIGTATASSVVRNVGRRSRRQLGERVHFCVRCDFPIAIYGRLSPCDHAFCLDCARSDSSCYLCEGRIQKIQTIKVMEGILICAAPHCLKSFLKRVDFESHIHEFHADLLRPNADKEDGNESEAQSVRQPTASDSTARGPLRQVFSPGSNSHDLEDRTRRQPPRDQAPSRPAMQQKPPFFGQQHHPSDSISGSVGGMQQGFHQQSFDMQQHPPQEPVQFTDRQQSVGPDNSFPEYPTMHPAQPTNVPPHPNSMLNPPMPFGYPPFLQDRAQPFYAAPYDMPRQDSSSDIGGDPNSLMGYPQGVPNGPNFQGNYPQPWNAAGVPFEQAQASGMAVDPRDSKGILTPQPMALPPPPPPPPAHMLKPNYYPGDHGHDGQSYGWQHDNRDSFNGQG
>MtrunA17_Chr7g0239441/Medtr7g063220
MSYSYFPIAFQRKMEYTQNPNKSDQIRWSSDDPGQVRSYSCTFCKRGFSNAQALGGHMNIHRRDRAKLKQQSSEENLLSLDIANKNPNDQADSEENHETQRGKLITTKELPHGSSFVGTQRIEEKKCDLDLELRLGYQPMDSSTLSTRSFF
>MtrunA17_Chr7g0241531/Medtr7g066710
MLQIRLSKNPSSDGSAGVKQSPVETVTVACPDHLVLADLPVAKGIGIATASSVVRNIGRRSRRQLGERVHFCVRCDFPIAIYGRLSPCDHAFCLDCARSDSSCYLCEERIQKIQTIKVMEGILICAAPHCLKSFLKRVDFESHIHEFHADLLRPNADKEDGNESEAQSVRQPTASDSTARGPIRQVFSPGSNSQHDLEDRTRRQPPRDQAPSRPAMQQKPPFFGQQHHPSDSMSGSVGGTQQGFHQQSFDMQQHPPQEPVQFTDRQQSVGPDNSFPEYPTMHPAQPTNVPPHPNTMLNPPMPFGYPPFLQDRAQPFYAAPYDMPRQDSSSDIGGDPNSLMGYPQGVPNGPNFQGNYPQPWNAAGVPFEQAQGGGMAVDPRDSKDILAPQPMALPPPPPPPAHMLKPNYYPGDHGHDGKSYGWQHDNRDSFNAQG
>MtrunA17_Chr7g0245981/Medtr7g075170
MASSQEKRHRSIFELPSNYFDSCRLLPSPHSSLPDHHTQTLQPPSNDAVDDIQNAVVSGPRLTCNTCKAHFDSLQDQRSHFKSDIHRFNVKLTIAGKNIVKEEDFEDLTSDFVKDYDVSSISGSESDDDDDSENESRSQNLVPNKSGISLKQKLFVSLQTGQRVSVWKSLIMNVSENVVYEDEQVQKNLVERLKSLTVEPSDKTRLRIVLLASGGHFAGCVFDGDTVVAHKTFHRYVVRAKAGKKQSAKDASGRTVHSAGASLRRYNELALKKEVHELLTAWRPYFDASICIFIHAPSSSRELLYDGEKPCFTNPQCVRNIAMIVRRPTLREAKRIYGQLTLVSYEADEKEILQSNQQDGVPIRKAKRNGAPTVSKVDIAGLDENDKAEVCSSNQNDEPLILSDDISENELPVISTPLHQAAQSGDSEKVMELLEQGLDPCVKDERGRTPYMLAPDKEVRNTFRRFMASNLDKWDWNAAKVPSALTKEMEESQAAKQAEKDAKRKARAKELKKLRKAKEKKAQAEAAEKQKIASTSATGQSQSKSGVKLSKAEELKRAQDAEREKRAAAAERRMAALKIQASNSTTSANNSGLDGDILCSCCNSSLAGKVPFHRYNYKYCSTSCMHVHKEILEDG
>MtrunA17_Chr7g0246011/Medtr7g075185
MASSQKKLHRSIFQLPPYFFDHCRFLPSPPSQTLQPPSNHIDHIQNAVVSGSSLTCNTCKAQFDSFQDQRSHLKSDIHRFNVKLTIAGKNTVKEEDFEDLTSDFVEDWDVSSISGSESDDDSENESPGQSVIRGKSVESCKHKLFVCLQTGQRVSIWKCLIRNVSENVLYDDDVERLKSLTVEPRNNTRLRIVLLASGGHFAGCVFDGDTLVAHKTFHRYVARAKAGKKQSSKDAFGKTVHSAGDSLRLHMEHSLMKEVRELLTAWRPYFDASVCIFMHAPSSSRQLLFDREKPCFTNSQCVRNIAMIVRRPTLREAKRVYGQLTLVSYEADEKEIFPSNKQDVVPTLIDTPPASKVDMARLDINAKAEAFSSNKNDEHLASSKVKIESEFTINSTPLHQAAQSGDAVKVMELLEQGMDPCIKDDRGRTPYMLAPRKQIKKTFRRFMASNLDKWDWKAAQVFCPLTKEMEKYQAAMKAERRAKAKELKKIREAEEIKAQAEAAEKQAIAPTSIFWWWPGSPTSATGQSQPKSGAKLSKEEEIKRAQDAEREKRAAATERRMAALKFPANSTTTSANRLSDANECGLVGNTTSFSCCNSSLAGRMSPLNDAEFKTYLAKAREKRATVLQSGAAEAKLDVSGVTICKLKRKGGGNSEEGSPSLSDTEPIAAPPLNNDSAACDSKVVLPLPRKKIKKEKTCVPMEETEKASLWDRCFDGMGFVDSNLSFTKMCRR
>MtrunA17_Chr7g0251581/Medtr7g083210
MADPSAIYEFLMKQQTSSSPSPPPPRTTRRSSQPQQPSRIFQCQYCHRKFYTSQALGGHQNAHKQERAAARSKTINLNTTNNNNNVVPFSPPPQSYVSEQHEQGGFFHHYPYWQQMEPIQFQTPQQHHVEAATNTFHPMVPCNGYASGFGASSSTPHYVFSNNAASASTSPQFVDASDHVNLDLTLHL
>MtrunA17_Chr7g0254221/Medtr7g086860
MTDPALSIYNFLSREGAKRHYPPLPPPSTRTFQCHFCHRKFYSSQALGGHQNAHKLERAAARRSTKPLHNFHHHHHHNNNNGSFHPSSLIITDLRPKPKPQKESARFFHNYPLLEVEPFHQLHAGTSIISHEYDTPPPAEPSDHANLDLTLRL
>MtrunA17_Chr7g0255971/Medtr7g089440
MNNIAGKPLNGDLEDDDEDEANDDGLEAWERAYTEDRSWESLQEDESGLLRPIDTTAIHHAQYRRRLRALASNAATARIQKGLIRYLYIVVDLSKAASERDFRPSRMAVIAKQVELFIREFFDQNPLSHVGLVTTKDGVANCLTDLGGSPESHIKALMGKLECSGDASLQNALELVHSNLNQIPSYGHREVLILYSALSTCDPGDLMETIQKCKKSKIRCSVIGLAAEMFICKHLCQETGGTYSVALDESHFKELILEHSPPPPAIAEYATANLIKMGFPQRAAEGSVAICTCHEEAKTGGGYTCPRCKVRVCELPTECRVCGLTLISSPHLARSYHHLFPIVPFAEISPSSQNDPNHSFPNTCFGCQQSLLSQGFGAGNKAELSVSCPKCKQQFCLDCDMYIHESLHNCPGCESFRHSKSVTIAQ
>MtrunA17_Chr7g0257681/Medtr7g091810
MGTPEFPDLGKHCSVSDCRLIDFLPFTCDRCNQVYCLGHRSYIEHNCTKPNKQDVTVVICPLCAKGVRLIPDQDPNIVWEHHVNTDCDPSNYEKATKKKKCPVPGCRETLVFSNTIKCRDCEVDHCLKHRFGPDHKCPGPKKLETSFSFMSLWNMSSGKEVSKPNLSSTTSSKWTSSLLDMASKLSGIGQSSGSGTSNNQLEKCPLCDAKFSSAASLVDHAKKVHQRSGGNQYGAKKVSISACPKCSKGFLDPVSLVEHVERDHGGCS
>MtrunA17_Chr7g0263131/Medtr7g100100
MAMKRQRSNEGIDYANCLMLLSCPQQKSYENGEYECKTCNKKFSSFQALGGHRASHKRMKLAEGEELKEQAKSLSLWNKPKMHECSICGMGFSLGQALGGHMRKHRAVINEGVSSINQIIEKFPVLKRLNSKRIMGLDLNLTPLENDDLMFGIKSPPTPIPLSLF
>MtrunA17_Chr7g0265781/Medtr7g103840
MENSRRSLDRSREPGAKKPRLIDELQQGSNQTSRTFPQRQQPTSGVATMLSSGRFRMNDRDSESSDGGGGYHPQPPPHQELVTQYKAALAELTFNSKPIITNLTIIAGENLSAAKSIAGAVCGNILEVPSDQKLPSLYLLDSIVKNIGRDYIKYFAVRLPEVFCNTYRQVDTPVHSSMRHLFGTWRGVFPPQTLQIIEKELNFNPAVNGSASASATLRSDSQSQRPSHSIHVNPKYLERQRLQQSSRTKGVFDDMAGVISNANEGAERPDRALGAARPWLDPRLNMHNNQHTHRGALNDSVPEKSIGGAYGDDEYNSSVSNSLGSGVGRTGSRLIGGVAETLSGQRNGFSLKHSFSNHEAPKSVNLDAHNIRSSAMSKNWKNSEEEEFMWDEVNPGLSDNVPNVSNNLSSDQWMADDDNLESEDHLQFTHPIGTKVNKGISTVKKQLPSSGGHSSLSWELQKQVPSAKLNMKPGHSEIFVSAPSGLPKNPNSSAARIRNQSSMPHTTIGMSKITGQQQFDSEGTESPSEQSSPLRQQSPKVPVTIRNPPSMRNLAEQDCPTTLKTSQHLGGLQSQYIRDPVPAIRSNVQVGNLRKSQEKDMRGPLSSATSFQPKPQQQQLGSSQAEVTLKAKQPLKSKAPLVKAKVTSEKSTTKCLPAPSVKSGIIPNKSITRNLDASNRPSQIGVKPTRSGGPSPATLISSGSPAMSLGSPDDYSPTLPKLPQGKAGKKQNDSTQPSTSSNNRGASAPSSNTANKNTLNPISNLLSSLVAKGLISAGTESATTVRSETVMRSKDQTESIAVSSSLPVASVPVSSAVPVKSSRIEADDAAKASLALSQSTSTEIRNLIGFDFKPDVIREMHPHVIEELLDELPHHCGDCGIRLKQQEQFNRHLEWHATKEREQNGLTVASRRWYVTSDDWIASKAECLSESEFTDSVDEYDDNKTDGSQLDTMVVADENQCLCVLCGELFEDVYCQERDEWMFKGAVYLNNPDSDSEMESRNVGPIIHARCLSDNSILGVTNTVRLIVN
>MtrunA17_Chr7g0270481/Medtr7g110170
MDDCCAVCAEPLEWVAYGPCLHREVCSTCVARLRFICDDRRCCICKTECNLIFVTKALGDYTRVINDFSSLPSEVREGKVGPYWYHEDMNAFFDDVDHYKMIKAMCRLSCSECDKMEEQQNDGSRRQRFRNIGQLKGHLFHRHKLHMCSLCLEGRKVFICEQKLYTRTQLNQHISTGDSDVDGSESERGGFMGHPMCEFCRTPFYGDNELYTHMSTEHYTCHICQRQHPGQFEYYKNYDDLEIHFRQQHFLCEDEACLAKKFIVFQSESEMKRHNATEHGGRMSRSKRNAALQIPTSFRYRHNNEQDQRRGRGRIFRRDHSENQLSMAIEASLETANAEQTYREPTSSNGPIAYDDGDAHIDSIVNPFESLATADSESTSRYRQALGHSSKPLVDSSFPPLPGQERSKHESEGSSSNTMAARLRRHGNRNVSVINSGNAWSVPSRGPVQPSQSKKTTNRALGGSQNSGQMKTVINSGLPASSFANSIQAAHRTAHGKLPAGPSRDTRDNEKIVHSASAPNLVENNPVGVSISDFPPVSAAQVSKLPTSSQPPLNVENVQSANKSLVEKIRSALDFDEDRYTVFKDISAQYRQGTIDTDTYVDCVQQFGLFHLVPELARLCPDARKQRELVESYNAGLQRNAFQENDGVYGGASTHRKDKNVDKKGKGKSLDVRRSNSTDRLADSFLSSVHQLQSSYKPSEEKLEVLSKGAYRTDKGKLKIEPQIQTNSSSQLKTKLGGQTETSNGSLSNQNKEDGGGGNKQRKKASKFLRVRLGDGSASALLDLENSRTTSDPGTTDTLNGNNNDSGVGLPVRGVWRKGGGQKLFP
>MtrunA17_Chr7g0271341/Medtr7g111520
MSEVAQIEGRVRYSAFKKTVKVMITPTDSLDNLKAQLNTYFEHLGENQYTRHLFGQMSCIDLGEDRDEYAWKTASYMPLLIRDDGDVGFMFRNMVEDNILYMYVRSICNCIEFAVNSTQTNWKSSSAGRLIRSKMDYRWTKGSSSSSKHDSSGSRRNQFKKDQAYDDDDFRLPRNQRPTENVDLDNVEQASLDTHITSSNIGFKLLQKMGWKGKGLGKNEQGIVEPIKSGIRDPRLGVGKQEEDDFFTAEENVQRKKLDIELEETEENVRKREVLAEREQKIQTEVKEIRKVFFCELCNKQYKLAMEFEAHLSSYDHNHRKRFKEMKEMHGSSSRDDRQKREQQRQERELAKFAQIADAQKQQRLQLQQESGSAAVSVSSESKTATALTDQEQRNTLKFGFSAKGTASKSTFGVKKQNVPKKQNLPVASIFGNDSDEE
>MtrunA17_Chr7g0271741/Medtr7g112060
MSNTTSNSAAGVDNTFRRKFDREEYLERARERERQEEEKAKPKGRGPPVQRKPLKHRDYEVDLESRLGKTQVVTPVAPLSQQAGYYCSVCECVVKDSANYLDHINGKKHQRALGMSMRAERSSLKQVQERFENLKKRKDLGSFTEQDFDERILKQQQEEEERKRLRREKKKEKKKEAVEEPEMDPDVAALMGFGGFRSSNKK
>MtrunA17_Chr8g0342421/Medtr8g017210
MVKGLMMFQQQQVVEENMSNLTSASGEASVSSGNRTEIGTSSSYPQVQQQYLVPPTQSQPMKKKRNLPGNPDPDAEVIAMSPKSLLAKNRFICEICNKGFQRDQNLQLHRRGHNLPWKLKQRTSKEIRKKVYVCPEPTCVHHDPSRALGDLTGIKKHFSRKHGEKKWKCEKCSKKYAVQSDWKAHSKTCGTREYRCDCGTLFSRRDSFITHRAFCDALAEESARAMTNNAMPILPSQQQLSSSSSHHHHMINLQNQFNNPQQDLHNFPLLKKEQHNQSFNLSEIPPWLGPHNVDNLSSSSSIFSQHHHHQENPNPSLVHVSGPTLPSYQTVPSAHMSATALLQKAAQMGATMNRSGSASSPAMNIKTHQVDSLNNVSGNFGLNLLSSSQEQQQHQQNTQETNTTSTYLNNIHDVMFSSSSSPSGFEATHFDEMFGGIMNSKKDQNLHHETSLSKKPTSTAEDGGGGGGGGGGNEGLTRDFLGLRPLSHSDILSIAGIGNCMNDQQQQNQSQKPSWQG
>MtrunA17_Chr8g0355141/Medtr8g043980
MAEVLTPIPSDSLDQSSPTTTSPPPPPPQPQSPPPTSAPDSDLPLPPPQSSFRRRDYRRDDRDRDFDRPPPRREYYDRNNISPPRDRDRDFKRRRSPSPPPYRDRRHSPPMRRSPPHYNNYKRSRRGGSPRGGYGPDDRSEYDNYGGYERGGRGGYDRGGRGGYDRGGRGGNDRGGRGGYDRGGRGGYGDDRSYGRFGNRSGGGYQNGVSGMESNRGYADLPSGGGQREGLMSYKQFIQELEDDILPTEAERRYQEYKSEYISTQKRAYFSAHKDEEWLKDKYHPTNLLTVIERRNESARQLAKDFLLDLQSGTLDPNPGLSASLSSKSGQASEPNSEEEAEDQRRRDGWGSNKKSDFSAAPKAHPVSSEPRRIQADVQQAQALVRKLDTEKRIGDNILCSIIIRGLTSVKGLEGVELLDTLITYLWRIHGVDYYGMIETNEAKGFRHVRPERKGHEETGKSGSEWEKKLDSFWQGRLNGQDPLEVLAAKEKMDAAAIEVLDPYVRKIRDEKYGWKYGCGAKGCTKLFHAAEFVYKHLKLKHPELALEQTSKLREDLYTQNYMNDPDAPGGKPVMQQPQKDNRPLNQRLGFEGRLRDDRGNRRDHERYDRMNGDRANSPSRERQSKALEMGNHDETMQDTFAGPGVPPFSSDIPPPVLMPVPGAGPLGPFVPAPPEVAMQMFRDQGGPSSFDGSGINMLSGPHHMGGPAPIITLPPGFRPDPRKMRSYQDLDAPDEEVTVIDYRSL
>Medtr8g078490
MVMFPCVQNTHFEELLCVENRQEDILSDDSLQDIVGEDSSSEDQMNPSGHKRFEQITADKFQGETSQNNRDEVDEPVAVWFKWEGKWNAGIKCAMADWPLSIVKAKPTHVDEQSKCFVIFSPETRSFSWVDMLLVQSIDKFPQPIAYKTYQEGLQMVQDLGIARQFIMQKLAVEMLYMVDQLHLNALKEDYRNAMVWKQFAMEASRCQHYSDLGRMVQRLQKSIMQQYIKDNWKVHSSESWDERCQSSNSAEIIEQLQEELFDSILWNDVHTLRDAPTQQKLDFERKTGNHDVMKWFSTFISFSSNSSTHQHSFSNDGLHQASLQDGSKRPKLNVRRANTFSRQEGIVEVPVETALPSQLISPLSKVAVHPVDSEMMFNNGTISRYVNEMDIQISVEPDTKDDAEYRRCQAYIEAKGRQCVRMAIGNDIYCCVHFSRKKEKCAKVLTPMCCGKTIAGTKCKHHSFPSFPFCKKHMRNVEVNKSSNCHTLKRKAEEFCSGSKSHINNDFLLVHPESSLEIDPMAFTGDDDYDDDSFSAKNILGETLMLSGNDYNEIETLHQTGSPKYDNDRDKYSCFDNENANKCKICFEEFSNDQTLGDHWMQNHIKEAHWLFRSYACAICFDPFSNKKLLESHVQNRHHVSFTENCLLLLCIPCGSHFGNMEELWLHVKSVHPVEFKLSKASEELTLPTNDDPPITIGQGNEASLDNNNFENPSGSRKLSCRFCGLKFDLLPDLGRHHQAAHMERGLARRRLAKRGVRYYAHRLKIGTLSRPKSKRCFKKASNRIKRSARVNLKRRNQARKLNETGETSMQQPHVNETTCIVELEESQCLEVANTLFSNIHQTQPQPKDLDILSIACTACCRDNLEASLKEKYGYLPEKIYLKAAKLCSENEIVVNWHLDGFICPRGCNALNEQNRKKIYANASDPASIEMNQDEPQSIIDSKYTRLGSSQKAIKLCNDISSGMESTPVICVMDLQILDSLCEQEQYLNLHRPWESFTYVTKPMFGRLPSLDYEGMQLKCHCSSSTCCRETCDHVYLFDNDYDIAKDIFGKSMRGKFPYDNNGRIILEEGYLVYECNEECKCDKTCPNRILQNGIHVKLEVFKTEKKGWGVRACEAISRGTFVCEYIGEVLDEQEARNRRERYGKEHCDYFYDVDARVNDMSRLIEREARYVIDSTRYGNVSRFINNSCSPNLVNYQVLVESMDCKRSHIGLYASQDIAKGDELTYNYHYELVDGEGSPCLCGSSKCRNRLY
>MtrunA17_Chr8g0373841/Medtr8g078700
MEILYTGCSETNQGAAYGPNEEHICVENCEYDISNLDGELSDSSFVMEGLHMDSFSLLAATKGQQCQAYIKDKGRQCVRTTIGNNRYCCVHFLSKKERRVKSITPICGGTTAADTRCKNHSLPRLSFCKKHLHKAEMGQTSNSISRTLKRKAEVHCSGSQSLICKDLVFVHLESPLEINPESVINDDDDDSFFAKNIFGETLKLSGNDQWTGSPSYGNDHNEDFCIDNENAVKCKVCFEEFSDNQTLGNHWMESHEKEAQWLFRGYACAFCFDSFANKKLLESHVQKRHYAQFGEHCLLFLCIPCGCHFGNMEELWLHVKSVHPVEFELLSKTPEQLMLSTGDDSPKMMEQGNEASLGNDNSENRSGSRKFSCRFCDLKFDLLPDLGRHHQAAHMERNLANRRLANSGVRYYAHRLKSGRLTRPNPKFERGLEEASNRTRRRAEANFKKRNQANKLLEMGEISIQPPHADELEKSQCSEAANTLFRCSEK
>MtrunA17_Chr8g0377811/Medtr8g081010
MHHQDQTITHTPGNENHGVYVCHKCGWPFPNPHPSAKHRRAHKKICGTIEGYKEEPTNFNGSDVDYKTPGLVELGSNNGGIERKFSRSESEVYSDAVDDFPDTGLSQGVKHNLQQEHTLNSAADVSPLIASSSNDCQIKNPKIMQSESFEVGNIGGTQGQLSGSTVDPLTSSIADSKNEESSIVHGDGFSGLSSDSSLGIAEAVPNLLPEKNIYAGENVTDCSLVCDEKELNLKGTDEVKSEKDRVEIMESTDNIVGETYEGTPKIVVNEAISLDHDMGNEAVNPKEKKGPGSLSLLPQYEFPQEVNSSIITNEAQVESAHAIHSTSNEVEVLPEKEDVNVNIDPLPVHDDKFDAAYPQSVSLKHEEHVTEENNFHFNTSQLSERNGVLSSEMHVMDNDTKTENIHAEDCSEVSLVELTTETYQISHEIGVSTKTEMDENDFPEEHEPDEIHENSQPESSLMVSANEFQREASFRSATDETFSIISNDTTEINDASVVGKVVGENVVNDSEVIVKDFQPRSDHLQSEVEQSSDLFRNNSDDAGENGKIEDLINSNIKLYEENKKPTGIAADLHEEQDEQLSVKAAEDFSRKHTSHSSTNAVLSVEPDSAVEDDSIGEPVQDQSHDNLVKLGSSGIDTSADSHEAWDAQLLVKATEDLASKYASHSSINSGASAEHDSAVEDNSGGREVSRVTAVPLPVDDQSNNNLTKLTPPRTDVSVDSGSRRDSLEGNWGSGSVISMISDAPAVTDVETLPSTGSLASTEAGKSDLNVRQAAPAERQLSGKSETFELPSFTTLVEPSHVASPKGTTSETTNPQQSNSTSPAGWFPTLNQVINESEAKKKNEEKITKITNRSRSKEHTPLKSLLGEATPRNKPKSPKIEENNGSGLTTVNSILGPESPSETQVVKEKAANEWNSPARYPANIKREKKKLKSRPFWIQLVCCTTVDPQRR
>MtrunA17_Chr8g0378341/Medtr8g085380
MAGVSLQCGDCGTLLKSVEEAQEHAELTSHSNFSESTEPVLNLVCSTCSKPCRSKTESDLHTKRTGHTEFSDKTAEAAKPISLEVPKGNSESQEGGTSDPNEEMVVPDVDKKLLEELESMGFSTARATRALHFSGNTSLEAAVTWIENHENTPDIDEMPLVSAVSKAKASKPSLTPEETNAILKDLREKARKKKEEEEKRTEREREKERIRVGKELLEAKRIEEDNERKRLLALRKAEKEEERRARERIKQKLEEDKAERRRKLGLAPEEPSTAKPSAVVEEKKSFLPIRPATKTEQMRECLRSLKQNHKEDDARVKRAFQTLLTYVGNVARNPAEEKFRKIRLSNAAFQERVGALKGGIEFLEICGFEKIDGGEVLFLPREKVDIAVLNSAGSELDSAIKNPFFGVL
>MtrunA17_Chr8g0392331/Medtr8g106220
MGRKKKRVASKVWCYYCDREFDDEKILVQHQKAKHFKCHVCHKKLSTAGGMSIHVLQVHKENVTKVPNAKPGRESTEIEIYGMQGIPPDVLAAHYGDEDDDVPSKTAKVDIPSTPFAGGMVPPPMGTGYPPRSTMGPIRPIYNPAVPGPPNAWGVVPPRPQPWFPQPPTVSMPPPVQYPQQPLFPVQNVRPPLPSTTSPALQSQITPPGLPSSTPPVPVSQPLFPVVGNNHMATQSSPFSAAPMSSSVPSITPGLSSNVPIDAHLGINSSVTSSYQAIGIPGGIASNSHSYASGPNTGGPSIGPPPVISNKAPATQPATNEVYLVWDDEAMSMEERRMSLTKYQVHDESSQVSRTTFLLLGVAFTSNQMSRLYAFCFQIQLFTHIKRGTFCISLQSFKKKNGKQKKCRLYAFCFQIQLYTHIKRGTFCLNSKHFKRIDGKADSLCFTLSVLIFSCLCMLKEVHHV
>MtrunA17_Chr8R0156030/Medtr8g466760
MASESSSISSTSRDRGDSTHSKKVTNMKEIEQIQSSNSKPDKPIDFMKLSKEDSVPVSKVKEHNFFGPIRIGSSSCFPTDNNQGKDENINEEKNSDSRSFSCSFCKRQFSTSQALGGHQNAHKAERTLEKQRKQRYDDGVLGLGQSYFNSTLFRPYDYRSIGIRTESMIQKPHYFSPKITPHSFGYSHSALLQDILNPSLVSLRNMGGSNRGFGNLGIGGATTSRIEDGTNNNKIGAILKLGDSSTNIATSSNSNMEKQIIVLPTSPKDGIHDLSKSNNEEEPSDSGSSELDLSLKL
>MtrunA17_Chr1g0162971
MATSFSAASFFTISQEDQNQMNQQNSSTPSSSTTPTAPPQKKRRNQPGTPNPDAEVIALSPKSLMATNRFVCEVCQKGFQREQNLQLHRRGHNLPWKLKQKSNKEPKRKVYLCPEPTCVHHDPSRALGDLTGIKKHYFRKHGEKKWKCEKCSKKYAVQSDWKAHSKTCGTKEYRCDCGTLFSRRDSFITHRAFCDALAQESSRQPHPNLITNTSINNSQLFRNISNNNNNMSLALSQIPQQHISSIHGQNDNNQTSEILRFGNARTAQFNNILSPPPQQTLQTPPFNFITQQNQNYHHDQSQFQGLISLSELNNNNMFSENFNNEGSNDFFSENSIMFDHNNQTNPISPHMSATALLQKASQMGATSSTTTTNNTSSSILRSFGHVSSSAATKVNGAGDGLTRDFLGVGQIVMRNMNGGVGQRSQRNFNLESENNGNIGGGGNFE
>MtrunA17_Chr1g0163001
MAAASSSTPFLEIRQENQSQITQQHQSSTDASSTAAQPLVPQKKRRNQPGTPYPDAEVIALSPKTLMATNRFVCEVCQKGFQREQNLQLHRRGHNLPWKLKQKSNKEPKRKVYLCPEPTCVHHDPSRALGDLTGIKKHFSRKHGEKKWKCEKCSKKYAVQSDWKAHSKTCGTREYRCDCGTLFSRRDSFITHRAFCDALAHENARHPSNMNPLATHLFSTNHMSLGLSQISTQQGATNNNILSLGNIPCTPKYEHHLISPLHQSSSSSFGQQQQQQSMSSSPFFITDPNQTFQQDLHQGQFSNKQLHLHHGLMQLPDLQGNTNNNTTSSSVSPFNLSFFPNTNGNNTMHDQFNNISESHHHQHHEGFSSLFGNSSMQQQENMLSSPHMSATALLQKAAQIGSTTTTINNNNGVESDEQHQHLHGLMNSLGNGNTSIYDNNNLGQFHNVEDENKKMSSSQQSLVGNLCFGGSDKLTLDFLGVGGMVRNMNTTSGGGFSQREQQLHSMSAMNNMDPKLESTQGNQPF
>MtrunA17_Chr1g0164501
MHDENSTPPCSGENQKQFVCPEIGCGKVFRYASQLQKHEDSHVRLETIEVVCLEPGCMKFFTNSECLKAHVKSCHQYVTCDTCGTKQLKKNMKRHLRTHEASNSSEAFKCEFEGCDSTFSTKSNLHKHEKAVHFQVKPFVCGFPNCGMRFAYKHVRDNHEKTAKHAFALGDFEEADEEFRSRPRGGAKRKCPPTVEMLVRKRVAPPSQLENLLFVQDCR
>MtrunA17_Chr1g0164511
MPRSRSIQNERPFVCSLENCKASYRRKDHLNRHLLQHQGKTFKCPIENCKSGFSLQSNLKRHVEEMHDENSTPPCSGENQKQFVCPEIGCGKVFRYASQLQKHEDSHVRLETIEVVCLEPGCMKFFTNSECLKAHVKSCHQYVTCDTCGTKQLKKNMKRHLRTHEASNSSEAFKCEFEGCDSTFSTKSNLHKHEKAVHFQVKPFVCGFPNCGMRFAYKHVRDNHEKTAKHAFALGDFEEADEEFRSRPRGGAKRKCPPTVEMLVRKRVAPPSQLENLLFVQDCQ
>MtrunA17_Chr1g0164521
MEKARVETEPESLEGGLKANTCEECGASFKKHAYLLQHMQSHSLEESNLLDTKMIYKIIMDIIV
>MtrunA17_Chr1g0169561
MNKHYSSPSSHHSFDKPKNSHDHDHQQSLENDKKNPGSRIYSCEFCHKTFTSSKSLGGHKTIHRSSKILVQPETNKQIHDHDVNNGGTLKKTIKITCVFSSSLHNHDHDDGKPKNHTCDVCNKVFLSNNALKGHMRWHTPKGLKKGTIIHSPTAQSSLEQSHLEFLLATDLSKYLPPISYKTKKRSPRRRRIADNDEEITIAAKTLLYLSHGGYEGSTKRQKISSNTVDDNEKMKEQGVLLTRCVCHNEKNLVLKLRIPKDTIFQTSQDSKEPAGSNLDIEGMKNVSKDETELGSRVVRNVDLNELPSDDFEDENN
>MtrunA17_Chr1g0172961
MRKKGTPSCSFYNPCSSFHSFDDNEKSQRSRMYDCDLCGKKFNSGNALGGHKTSHRRSQPLHKKQRHDHAINKDDDDDEKQKYSCPVCNKVFSSTKAFYRHMILHSEKGSKSIQLPTTSFEQFQFQVSIAPPAIDLTKYSPLPKSHKTNKRSIRRRNIIDHEQINGAHTLFHISCAAARGGDHGHLHEKLKASSNVDNDKIEKQVSDIDETPATKVKKDNNDNNRKKSLLLRFKVKDNKVVQCIQGEEKKKNNEGGVKQGGNIVLMN
>MtrunA17_Chr1g0173841
MADPYSNFFSSNFFQFNTNNPTNHYPSSSNPSSHHNHPNYLHNFINHTTFNHSNTNNTFFHYHHHHHHHLQTTTASCSSSSSSYSSPSSPPLKEALPLLSLIPTKKEEYEDEVHNQHQQHHHHHHQSCTLMDVDDCIRKVEEKEDHEGVTVALHIGLPSPSSSEIATMMLSSSSETMINERDRLQGDVDVAISDDSSSAGFLSPNRSLNKGQYWIPTPSQILIGPTQFSCPVCCKTFNRYNNMQMHMWGHGSQYRKGPESLRGTQPTGMLRLPCYCCSPGCRNNIDHPRAKPLKDFRTLQTHYKRKHGIKPFMCRKCGKAFAVRGDWRTHEKNCGKLWYCLCGSDFKHKRSLKDHIRAFGSGHAAYGIDGFEEEDEPASEVEQDNESTQTQ
>MtrunA17_Chr1g0174871
MKHFFSSASSSSSSSHSHPKQKRSVVYHGAKLHKCDLCGREFTTGNALGGHKAFHNGNNFLLGKINKQKHADGIKIETSHSCVRCSKTFSCVNALNGHMKLHSQYGSTSKKGSKNYDQDQFPPIDLRKYLPPMRYVTKKRSWNYVNDVEADVAEAMLDMSERSPNSLDGNHRVRRRIKLRRNVDKNGKIKEQGGVLVKHCVDETIVRDQKNKVVARLKIPNGLVIQNSQASNQPASNDDNEENNNTGEDDETDKNNNLPHELGLNVVRDFDLNELPVEDDADETAH
>MtrunA17_Chr1g0181381
MQMIPGDPFSLSTSLGGFTTQEQNTNPNPKPNAPSVPKKKRNLPGTPDPDAEVIALSPKTLMATNRFICEICNKGFQRDQNLQLHRRGHNLPWKLRQRSNKDVIKKKVYICPEKTCVHHDPSRALGDLTGIKKHFSRKHGEKKWKCEKCSKKYAVQSDWKAHTKTCGTREYKCDCGTLFSRKDSFITHRAFCDALAEESARVTSVTTTNLNFKNEEGSAMMNPHSHSQHGLSHGILQNIGGIPHPQFGSHGFHHVDFNGIGNKNTMIMEQQRPSLSLWLNQGNHEMGQSSNSLFGSSGLSEIVQMGNAATNNNNNNALICSSSSSMFGIPASNSTSAANLSLSKPASSGSVTVSATPMSATALLQKAAQMGSTRSNTSNDNNNPSIFSSSFGVMTSPSSSTSSAMLGNSSAGAAANANYSSNSSFDQFFMHGPQSDQQGKLNIMHHGGSGSGSNSMDQVQHSNLTRDFLGVSGGGRTGPPQFLPQEIAKFASSIQFTGNQ
>MtrunA17_Chr1g0185121
MFPALMSNSTSFSEETNVSSARLNHLVSTLNSSQQPQKTKKKRSLPGNPDPDAEVIALSPKTLLTTNRFVCEICNKGFQRDQNLQLHRRGHNLPWKLKQRNNKDVIKKRAYVCPEPSCVHHNPSRALGDLTGIKKHYSRKHGEKKWKCDKCSKIYAVHSDWKAHSKTCGTREYKCDCGTLFSRKDSFITHRAFCDALAEESARMSANQLAITTTNTNPLVQSLFLFPNQQQSFQNPQSHITWDPPQQNPNPSNLNNTLHHNIKPESPNFHTNLSSPPPLPFLHHTNPKSIMTSSPFHVSTQQPSSTAAMSPHLSATALLQKAATVGAAAITGSQPTMSHHQTSQLSIGQFGSVTQLDSVDHYINNMRGCLTGKNDDGLTRDFLGLTNGGGNGGDSLDVKDMLTFTGGVEYHQHQPHQNMMMLKSQSQQAGFGFLGTTTVPESWGNC
>MtrunA17_Chr1g0187541/Medtr1g075840
MANNNDSNNTIACKLCYKVFTNIRFLITHMESHMVEENLALSRLTNINPQFEAPPLAIPRPRMFSDMHAVVSHPLHVLQHGMPSAEENVAEMVLSPTSPTHQDYMEVSHIDETKPYINKLDKPIDKVIDNPAIVINDDTVNLELRL
>MtrunA17_Chr1g0187701/Medtr1g076050
MATASIFYIFNQVYFTCRICNQVFTTFQLFTAHFESHSAQENLAVRRFIHAHFQRLSQPNFQETPQQSCLMSQPTTDQFLQNAVSQSPVPSFGNNVINMTSFFAPPIPRGNDHDDMDVSPVDGTKAYINQLDKPIDNNVFVNSANVNNTLNLELGLYVNDHTLNLELGL
>MtrunA17_Chr1g0191991
MSNITSCDSGSFSTENTREDAVKQQQTDQILGQFHSPHSHTSTTTNNNNNSNGSNTDLQPPLKKKRNLPGNPDPSAEVIALSPTTLMATNRFVCEICNKGFQRDQNLQLHRRGHNLPWKLKQRTSAEIRKRVYVCPEPSCVHHNPARALGDLTGIKKHFCRKHGEKKWKCDKCSKKYAVQSDWKAHSKICGTREYKCDCGTIFSRRDSFITHRAFCDALAEENNKANEGVLSNLQHQPISNLVSSLPLNPINNPQICGTVSEFNNHSDHKLPLSSPHELMSMSVPPKPFNNNIFTRSLSSSTSSPSLQLSSNNSLNNILEENGSLHLSAATSPHMSATALLQKAAQMGATVSNNNAGIMTDKTTVATNMMAPPQFGLVQQQGHAFMNHYMQQQQQHYNNNFNANGIINGGGVGMNGVDMFNAILDQSKALSKIIEQNNQTQSINSVVGGGGGGASSNSNNVMNISGSKGGGDVMTLDLLGIGGGGAHSNFYGGGTQQQAESAAAAAADEVWRNWSTKNGGFESFSATSNI
>MtrunA17_Chr1g0200421
MNPTGSLCANNWARSSSSLAPTRNGLQTNLSSDPSPFYRVGIETPFKEINQPSRTPSVIPGESNIDIKITDQETSKLQDWDSSVMLNKLSFLEEKVHQLQDLVHLIDTKKCQPFEQPCELVTQEQQLITADLTSIIVQLISTAGSLLPSARNTVTNTSPLLGQLSQLHGISLPFGTGTSCGIQPQNNSANTFFDQSIQNNVPNNCEMGQNNTVEEHEHKDEEDMEEGENLAPGSYEILQLEKEEILAPHTHFCTICGKGFKRDANLRMHMRGHGDEYKTPAALAKPHKETGSEPKLIKRYSCPYGGCKRNKDHKKFQPLKTILCVKNHYKRTHCDKSYTCSRCHTKKFSVMADLKTHEKHCGKDKWLCSCGTTFSRKDKLFGHIALFQGHTPAIPLEDNKVSAEPPDRCDTRENSAMVGSTNFCFGSNPSSENGVDGIMDVKGNIDDPINYFSSLNFEGCNFGGFNEFPQPPFEDSEGSFSFLMSGSFNYAPKAGGESCSDNL
>MtrunA17_Chr1g0209561
MQQILNINTLSVALLVSHFHNSFFITTHKPFNSIQIQTTSMDNNHHDHYNTKTTNPTSQTHLKLFGFSFHEDETMHDIQDSTTTTTKTTSSSTSTSPSRSPDSSGINETFPPSSGERKYECQYCCREFANSQALGGHQNAHKKERQQLKRAQLQANRNAAVSFVRNPIISAFAPPQHLLAPPGSMMVPASPSSWVYVPPRSAPPPFHVSVSHGCVFPSGNGNTMMSSSSSNNNSNMVKPVGAGMFPCVGVVGDSTSTLSTMQVQARAHHGPCLSRFSKGDSGPNFDDALGLDLHLSLAPAANRSRGSAQLGYSRCSP
>MtrunA17_Chr2g0277381
METHYNHTLFERRPFLTSKAPAVKWVKQWVPQDVVATGGKCMLLRWVTEDTINALKEKEKEPLAPEPEPEPTTEVLFLCSYEGCGKTFIDAGALRKHSHIHGERQFVCHYEGCGKKFLDSSKLKRHFLIHTGERDFVCPHEGCGKAFSLDFNLRSHMKTHSQENYHICPYPDCGKRYAHEYKLKNHIASHHEKSTPIDVPIKYATPPSEKQTKTARPSGATYGSASSDRPYACPYEGCEKAYIHEYKLKLHLKREHPGHINDENAMHALANNAENEMDEASDHDAYGGKRSNGKSQRQSRPKPSLKMPPSKVAQRKGSTPTPATFNMAKKPWPVKEETYDEDSEETEEEDRDNVEDGWRYAGNNEDDDEETEYED
>MtrunA17_Chr2g0320341
MMSRTTPLGFEIENQGLQMFPMVTEDFMPLPNSMEGISSSTSPSNSLLFNLSTLKDKLNQVQTLVGVILSPNQQDSSTSMALSTMNSTIQEIIVTSTSMMFTCQQIALSFPQGTTSIKCTNQEFQKQQSNIQSNFGNNDTSIDLRGQSIFSNNESEPLDWFGESYNSNINYRLKDDIDDQRVDHEISETNNSIRGSNEDSSTKNNSDRDDTCLKFGSSYNWVGPECDNEIVELDAADLLAKYTHYCQVCGKGFKRDANLRMHMRAHGDEYKSSAALSNPINKNRDYLMSMKNRKYSCPQAGCRWNQKHAKFQPLKSLICAKNHYKRSHCPKMYVCKRCNLKQFSVLSDLRTHEKHCGDLRWQCSCGTTFSRKDKLMGHVGLFVGHHPVINGLSYSSTHTS
>MtrunA17_Chr2g0321291
MGLRDQCNVEDKNLYLQTPTFIEWLKPSNSSLSSSPSSTHQHKLSQETFQFLPISSGIKPYEDDHGMQKEDFEVKEEKVEHVTVALHIGLPNIGGHESDEHDEKNKVFDCVKEEELKKNVHGFCFKEERRFWIPTPAQILVGPMQFACSICSKTFNRYNNMQMHMWGHGSEFRKGPDSLKGTQPAAMLRLPCYCCAHGCKNNINHPRAKPLKDFRTLQTHYKRKHGTKPFICRKCSKAFAVKGDWRTHEKNCGKFWYCTCGSDFKHKRSLKDHVRSFGKGHSPLPSLEGFEDEKECSNTGSDDDEVAHA
>MtrunA17_Chr2g0328921
MSTHPYFSNDFNGYWFDLNNPPFYNFPYSNNISFASSPSSPPPREALPLLNLSPTKHEDLLESSFSSMEMMNMKEKELSISSNSLDDDAVTVALHLGLPSISSSDLASSNIYKDDEKVVTVDSSECPPNKISRGQYWIPTPAQILIGPTQFSCPLCFKTFNRYNNMQMHMWGHGSQYRKGPESLRGTQPTAMLRLPCYCCAPGCKNNIDHPRAKPLKDFRTLQTHYKRKHGIKPFMCRKCCKAFAVRGDWRTHEKNCGKLWYCCCGSDFKHKRSLKDHIKAFGNGHKAYGIDECLDQDDEHGGSEIEQENESFQS
>MtrunA17_Chr2g0331601
MDKDHKHGYEKPYEDSEKRMKRSSSSLSSDEEDDTKDEVSIQESTHQCNVCGKTFSNGKALGGHRRSHFLKKKLNHRSQKVKTPLSIQGSYNRASFDKDSKHGFENTCEESEKRIKRSFSSLSSDEDDAKDEVSIPEHECNICGKTFSNGKALGGHRRSHFLKKKLNHHPQKVKSPFSIQGNNNRASFDDYDDEEEIGGIKKPIKKPTCSICEKKFPTKNALYGHMRSHPNRDFKGLNPPTEYHKEDQDDGDLSLPKWQKRDRRGRKCIGSVEAAANLLHLRYDKNFCVGESSSNGNGKNELGGDRNSSDKQLKKGKGLFDLNESYVIED
>MtrunA17_Chr3g0079091
MENNGRVCRICQRSFSNGKALRGHMKSHYAKLPIPPKLPINNQVSEYSLELAKHPTHSISTSSPSIINPRNNSIHNLQSLKGNFNCTPSNFGRNSVFEFYPTNPTKKRSKRKPRQFHMAEEKEENTQFNMVEEKEENTQFNVAGEKKDNTQLNLVYSDLDIEVAETLSVICKKEWNQQ
>MtrunA17_Chr3g0082151
MEKARVETEPESLEGGLKANTCEECGASFKKHAYLLQHMQSHSLEESNLLDTKMIYKIIMDIIV
>MtrunA17_Chr3g0123941
MSYPNPTINMSNPNLDSHHTTQILQPQQNPSNTPDPQVPLRNLSLVQTSIDSLRTLLSQSITTNAPVTNDQLTAVSNQIFTVLHHTIVNAAALVPGVSVFPSATFDSFNNNPLAAVEDSDCEIVELDAMELLAEHLHFCEICGKGFKRDANLRMHMRAHGNQFKTPEALAKPLNMVRRPTQFSCPFEGCNRNKKHKKFKALKSVICVKTHFKRSHCPKMYSCNLCRKKNYSMLSDLKSHMRQCGESKWKCSCGSTFSRKDKLFGHVALFEGHMPAVVLEDEVKGKQVVAEENEDPMEMALSKDDEIGMDEEFFHDFGSIDNYCLDEVLGFRRS
>MtrunA17_Chr3g0141431
MPEPQKNTSPPMPLSTTPPPSKKKRSLPGMPDPDAEVIALSPKTLLATNRFICEICNKGFQREQNLQLHRRGHNMPWKLRQRANDEILRKKVYVCPELSCVHHNPSRALGDLTGVKKHFCRKHGEKKWKCERCSKKYAAKCDLKVHMKSCGTREYKCDCGTVFSRKDNFVTHRRFCDGMVNESNNNNNNVVVVVSTSSSSPATPPLTPSTISSVMVSPTLSSTQCSENQTRLSPSSNASTSTSFCSSFSSLMSSLPHSDIPTSFSITEPTTLSLFTPLYLSNNNNNDHPFPHYNTASPQPVLSATALLQKAAQVGSSSSNASLLRALGLKDNSVSISSTTTDQWNSHGHVKQENEPVADYLGLGLPCGNELRGSSNQPMTRDLLGLSMGLGREDDDLSALLTSFGGNLD
>MtrunA17_Chr4g0012681/Medtr4g027435
MGYAIDYLNHNEANPCLFGDLLDMNCCKNAIGPSSQYRGGGGGRSFRRGGRGRGQFNRGRGRGVGGGRHFPSHSSGPAISDVPGASAAAGATYEVQGSSSVSAQVQTAPVQPQPRGVFCDICKIECNTSEVMQVHLQGKKHLKNLKLHEAKQRRNPINGSQSSQNPTSELNSTDQSVIAQELEDPTKVMSSEIAADNKDEMMLQNNVGETSDVPAEEADGLRMENSGARDRGLKRKTRGAKGGRKQMRTTDGSVPEQHVAITCELCNVKCDTQRVYQAHITGKKHMKRAYGYQGPAGVGNQALIGLGNQALVGVGNQAPSDVVGPQALPGAAGLQALYPPDINALATAINAQVQQGDNDPQVLLAQLLVNALSQAQGSTTAAPNGTLAAQTPAPASVAGSGNDPQLVQTQVSEVAADVGVGNPTGEIKNEILSVPLESNAQEGSNVAPKIEGGNSETK
>MtrunA17_Chr4g0018761
MERSNGKACGICGKWFASWKAIGGHMRSHLVKLPIPPKLETNNQALDNSADLTQHPNQTASSLTFHPEEHQTQNFRSMKRNFSAFSANSNREKESVSYPKTPTRKRSKCHRKLNVAADTKDLPIDPDVMMLWGFYKDAQKREEIKKQKIKETNKTKEKHIEGSRDDSIIQAHTQVSFKCQRCGKMFRSYQALCGHKAYCKSDSDGDFKDQKPFQCPYCDREFKTAQALGGHKRVHFSSANEFRSVSVDLNFPDPK
>MtrunA17_Chr4g0026521
MAMMECDVEDNNFIEWLKPSNSSKSYLTSSSSSSSSTTQNETIQFFPILSANFSKDEEREVPQIEGFEFKEEKEIVALHIGLPHDTKKYLDDEKKFFHFKEEEEEEKASKKTFQRFWIPTPAQILVGPMQFACSICNKTFNRYNNMQMHMWGHGSEFRKGPDSLRGTQPAAMLRLPCYCCVQGCKNNINHPRAKPLKDFRTLQTHYKRKHGTKPFMCRKCGKTFAVKGDWRTHEKNCGKLWYCTCGSDFKHKRSLKDHIRSFGKGHRRLSSIDDRVFEEEKECVTGSEEDEFAPT
>MtrunA17_Chr4g0040571
MFESNKFKMLKNMDEVEITNANFPQNPTMSASNNPPALKRKRNLPGNPDPEAEVIALSPKTLMATNRFLCETCGKGFQRDQNLQLHRRGHNLPWKLKQRTNKEIKKRVYVCPEKTCVHHDPSRALGDLTGIKKHFCRKHGEKKWKCEKCSKRYAVQSDWKAHSKTCGTREYKCDCGTIFSRRDSFITHRAFCDALAEETARVSAASEINNSSLLRGNIGNYTNIMGTTSLVPNNNMPNHFPSIFKPISTPDHHHHHHHESTNQTRGLSLWMNQTSHSQPHETMITTTNGNSSLHEIQQQLDSSSREIMYGGNENPPPYSNNYQLNWVFGTKLSNNCSQELITSTTTSLPLGNINVNVKDVSHDATSQQISSLYSSQHQISHQTSSANMSATALLQKAAQIGSTSTDTSFLGSLGLKCSNNNSTNDVNKFGGTGMYGTSSSLLISLGNEEDHNNACDFSQMHPSKRRHVQGEENGGGGQTRDFLGVGVQTICHPSSINGWI
>MtrunA17_Chr4g0053341
MNQNDLQPLPLLSSFLGSTSQEPLPQKESHKTCFNQAEDVTVALQIGLPNNSSESQNENGFLNVPNHVPNNYWIPTQEQILIGFSHFSCPVCLKTFNRYNNLQMHMWGHGSQYRRGPDSLKRTHPRPLLDLPCYCCSKGCKNNIEHPRAKPLKDFRTLQTHYKRKHGSKTFTCRKCGKPLAVKGDWRTHEKNCGKRWLCICGSDFKHKRSLKDHIKAFGFGHSPFSSSSGGI
>MtrunA17_Chr4g0064011
MNSDRLMKWMYGYNTTKSSADTNGFGSHAPGIIKAMQMLDTQFENLHASSPSSDRNDVINNNKMVLNTSSAFAHLDLLGGSSSHSQQPPSETNNIVATNGDEIRAFNNTNMKRKKEEIVDDGRTHSLSHNKNGPYTCPKCNKVLATSQKFASHASIHYKSESEEEKKKRYMSRIRKRPDLRFQKLNDGTTTFVPIASVDQSHAVSVSYNNHNMSAPAPPLSGVKVKLEPADN
>MtrunA17_Chr4g0070801/Medtr4g125720
MVWFQCEDCGDNLKKPKLPNHFRSCPANKLSCIDCGQMFGRDTVQNHTQCITEAEKYGPKGQGKTLNAAASKPIKDGKQRPVVDINVGLSERPPWFCSLCNTKATSKQALLLHAEGKKHGAKARMFHASKQPPVQTDNSAPDAKDAVETASNGMSKDDKIAEQPKLHESSEQNNLKPGNEVSSEKKKRKREALEGDVIKKSKNDTSVDAENGEVIQGEKARERKIKWKKFIKAALKSHPDGLKMKKLRKVVFKALKESSIVVNENELSEAIEQKINSSSNFAVENKHVRLVVKD
>MtrunA17_Chr5g0414491
MEKEMCDISVEKRLRLFGFELNPTKNNNEGVAKESNEGDESVNSSNSISSGGDKIVQEKNSSKDQDERKFECQYCFKEFANSQALGGHQNAHKKERLKKKRLQLQARKASINYYLQPFQKNHHGFSYHGSDHTHWFYDPSSYNSEFSLSEESQISFKSKNVHDTNSSWYSLPSHVSPSQQDTCMFTFSNDDKPSSNQSHSKALDLQLGLNLQSNTIRSSLKRS
>MtrunA17_Chr5g0422571
MQAHTFSYISSIQTNNDTVDESSISLSLGPPGTHHKPKLHHQHHHHHNHLQNQNFTIDDEQSGVTVALHIGLPSNISQNITPISKPDHHLASAPIQGQYWIPSPAQILIGPTQFSCTVCNKMFNRFNNMQMHMWGHGSQYRKGPESLRGVKPASSMLRLPCYCCAEGCKNNIEHPRSRPLKDFRTLQTHYKRKHGAKPFGCRKCGKPFAVRGDWRTHEKNCGKLWFCICGSDFKHKRSLKDHVRAFGDGHAPHTVESCEDQEVLLGDEYDEEFEGDENYEDDDDNDNIDRMVFGF
>MtrunA17_Chr5g0423141
MEDQIHNNTKRINTNSNSTTCLKLFGFSVQEENEDSSPPPPRQPPLEDGTGNTSPSGSTESVSGDGGASSINPTSGDRKYECQYCCREFANSQALGGHQNAHKKERQQLKRAQLQASRNAAVSFVRNPIISAFAPPHHLLSSPGQVMMPTAPPSWVYMPPRAAPPPFHVSVSHGCAFPSQNNSNNGNSYSIITGARSASAGVLPCVSGVGNSSPTLSTMGSQIQSLAQFGKLDGPSLSRFSKGDVGPNFDEGFGLDLHLSLAPP
>MtrunA17_Chr6g0479921
MLANSLSPSSLPSSEPFSCNENGTSSTNKRKRRPAGTPDPDAEVVSLSPKTLLESDRYVCEICNQGFQRDQNLQMHRRRHKVPWKLLKRETPVVRKRVFVCPEPTCLHHDPCHALGDLVGIKKHFRRKHSNHKQWVCERCSKGYAVQSDYKAHLKTCGTRGHSCDCGRVFSRVESFIEHQDACNMGRIHNSEAQPLQTPTACLSRTASSPSPSSETNFNTCPWQTRLQAIPKTTKESTIFMNPVTPISTITPSSQTFSKNNKLLLHPNLELQLSTTNNTNMSLTTDTPSIRSVGTVEAIQKVNRSTQLHLSIGSSEMSHEKNESNNIRNSNSSPKESSNSNEKVQSTTTNNMGLLRVQEQAKEQLRVAMAEKAYAEEARKQAKKQIEMAEQEFNNAKRIRQQAQSELDKAYGLKQHAIKQINSTMLQITCQTCKQQFQHEDNSLVLSYVSSAITTEGGEVENVDGKGKTTN
>MtrunA17_Chr7g0214511
MSSSSSSSPCPSHDHEPKNNDVYHRSLQHSGYPSFRFLDYSNPIQNELKNPSSTTNDAGKQQNNVKKIVWFFSYSVLGNHKDVEKQNKHTYSCDVCNKVFTSNKALHRHKICHAQESVIHPQTASQSSFEQSHIDCSKYLPPISYKTKKRQRRRRRRYMNTDDDVIAAETLLHISRGGYGTKRQKLSCNMMDDDEKKKKEQGVLLTSGDIDETLKDNCHNEKKLALRFKIPKGKIFQTSQDCKEPPTSNHGIEEKMINEGVTELGPKVVKNFDLNELPSDDFEDETN
>MtrunA17_Chr7g0239711
MSEILRFGDVTRDDKKLKRKMDDAIVADSETLMSLSLGGGRSGGSSSKSLKIHEKLREYPCKFCDKKFSSSQALGGHQGAHKRERVLARIEKEIQLGTFRLGDHHFCPYSIGHPYPFTIAGSSPIYHGLGWPQLVAHASYGNPFEMINNYDWATQTPLNNNVGFENHDLNNQQLQVPSFGVPLNNHVQEGNNNHDDPTSHQISTPFPDLSLKL
>MtrunA17_Chr7g0250871
MAYVDYHENSIATPTSTNTLKLFGINIQEACLNQSPTQSESSEPLNGRKLYECQYCCREFANSQALGGHQNAHKKERQLLKRAQMQAARAFVPSHFHNRFISSPQWLPQQNHFLANAPPSQTRSSAWLCTTHAAGSGVFLAPTAAFDGSAPRHSSKFGGFNGGDCSEQGFGLNLHLGL
>MtrunA17_Chr7g0255491
MEDPVQESKSEKEPKTTPPTSGSDGGDFLTLRLGGGTNPTSKPLEKGEHSGSSQNANVEPPPAPQVKEFSCTYCDKKFPTSQALGGHQNAHKRERVFKKMEEQRREDVIDSALRYQSNILPYPYQFSSSPHYQGYSYFRGANLSNSIGGHVNNSLPSWLGGGSSSGGYGGMYMPNTPPASRFVMPLSNSSLATPQFGMNNLWGGGQNAAALPTPQRSNAVGLALLAQANQTPPPSSEGVERNFIDQIPSHDPIEDEDEDDINEANPNEEELNLELTL
>MtrunA17_Chr7g0255511
MCNKGKEKVNEESIANLKMMENHNNENKRKAIVLEESYVETQNSRTPQKDVVEEESTDSSKEISPFLRFGFIVDHRKGIQKAYSCKFCGRKFTSPRALGGHQNSHKLERSLKKRIQTFNNAWINYSNGDQGISLNTISPFHMGCGYQYYGFNNMIQHAGSSNFYAGNLYGALQHIPEIDEANEANQSIMNQKVNMSEIEIDSVSEGGVVSDKVDQEEKETQEEEASKVDLTLKL
>MtrunA17_Chr7g0258011
MADNPYSNLFSSSSRFFQFNHIFPSSNSNPSPQNHHPFLHHHNNNNHTFFHYHHHISSSSPPSPPLREELPLLNLIPTKQEKYDEDQQEHEVDIQDLPCTAMDLEEREEDGSSRTTTVTVALHIGLPNPSAAEMASVLSSSNNSSEIIVTDKEHGGEDSCSGFMVNNRLNKGQYWIPTPSQILIGPTQFSCPVCSKTFNRYNNMQMHMWGHGSQYRKGPESLRGTQPTGMLRLPCYCCAPGCRNNIDHPRAKPLKDFRTLQTHYKRKHGIKPFMCRKCSKAFAVRGDWRTHEKNCGKLWYCICGSDFKHKRSLKDHIKAFGSGHAAYGCDGFEEEDEPASEVEQDNE
>MtrunA17_Chr7g0263121
MKRQRDFEGLENIDLANCLMMLSYPQHQPQNNKPNQKSFAPVEYECKTCNKKFPSFQALGGHRASHKRSKLEGDELLTNSTSLSLGNKPKMHECSICGQNFSLGQALGGHMRRHKAIMNEEVSSMEQVVMKLPVLKRLNSARVMCLDLNLTPLENDLKLLFGKMAPNLDVLV
>MtrunA17_Chr7g0263941
MNILGDPFSPSSSTGGFDKLQNTNPNPNRPQTNKKKRNLPGTPDPDAEVIALSPKTLMATNRFVCEICNKGFQRDQNLQLHRRGHNLPWKLKQRSNKEPRKKVYICPENTCVHHDAARALGDLTGIKKHFSRKHGEKKWKCDKCSKKYAVQSDWKAHTKTCGTREYKCDCGTLFSRKDSFITHRAFCDALAVESARHSSPTTLNFQNEESNMMNTQTSLAHGLISSQGLQNIQQFSPHAGFHHEQRPNLSLWLNQENQQINHHSYSLDHVSSGFSDVIQMAQTNTPMSATALLQKAAQIGSTRSSTNPSIFSGSFGVMSSSSTQTTSLNKNHDEVNMVINQKMKQHENFDPSSSRSATMVGNSSGFRDFLGVSNHQFLPQELAKFASINSTMMSLNQFNAGCINEN
>MtrunA17_Chr7g0265761
MEFWGVEVKLGESLKVVPENSELIHISSACLGEVSKDKGSDPVSLYVKFDGQKLQLGTLSSEKFPQTSFDLVFGKKFELSHNWKYGSVFFSGFRIECEPEHDSYPFNTILYYTDSEEEDIPLNADNGKPVLEVNGAKPVVNASKQKKNQKDASTDDSSDSSDEDSSEDELMANGQIKSSSEDESDEDSDEETPKKTEGSNKRVAESSKETPVPVKKAKFVTPEKTGGRSSVHVDTPYPKQAGKSAANNKQPEKQETPKSSGDYSCKPCNRSFKTEDALGSHNKAKHSAK
>MtrunA17_Chr7g0268961
MYNPLFYKLRAYHCHVYAKALLLMDDVFYEIDPTAEVVALSPTTLMATNRFVCEICNKGFQRDQNLQLHRRGHNLPWKLRQRTSAEVKKKVYVCPEPSCVHHNPSRALGDLTGIKKHFSRKHGEKKWKCDKCSKRYAVQSDWKAHQKTCGTREYKCDCGTIFSRRDSFITHRAFCDALTEENNRVNQGLTSGMPPNLQSQMHDPISTMPLKPVSNTSSELNNDYDPKNSLRSPSQEHAPTSFRSTNNACGGMFSTSAGALFGGPKTLPPSSSTLQLSSNSNSFNYFNDSKNGGLIAGMAQMSATALLQKAAQMGATASNSGNSSMMQKSFVGSMVSPNHVSGSIMMHHNQNQPSYEHFNPLQHELSNMAGVSGGGAFTNQLFQKEQQEISLLFDNNTNVSTMNNDIGMFSHHGLMKNVGQEVSNCSNLIHGNDVATVHDFLGIGGSSSSLHEPQQQRLEALSQQRLEIMNNFHHHLPHEDSAMEKSIWDV
>MtrunA17_Chr8g0352011
MTDPQSNLFDEWFNFMLLNPHHHHSSSSSSHQTNMFEIQPSSSSSSMNPPSPPLREALPLINKLSLINHQQQNEPSNIFNTQTIEDELEDKRMETHGYNHDDDDDDVDDESVTVALQIGLPSNSSSDLGSRMVSSNCIEMAEKEEVNMISEQLPLDKLNNKGQYWIPTPSQILIGPTQFSCPVCSKTFNRYNNLQMHMWGHGSQYRKGPDSLKGSQPTAMLRLPCYCCAPGCKHNIDHPRAKPLKDFRTLQTHYKRKHGIKPYMCRKCGKSFAVKGDWRTHEKNCGKIWYCLCGSDFKHKRSLKDHIKAFGYGHGAFGIDCLQEEDEAGSEIEHDGGSSM
>MtrunA17_Chr8g0353321
MCEAAWFGLMDQYQVGKPLEKLHQGCLSHAPFKTRLARPYICTIDDCQASYRRKDHLNRHLLQHDGEKFKCPIENCSRDFSLKGNMTRHVKEFHNKDSSTSIDVKIQKQHVCSEIGCGKAFKFASKLEKHKDSHVKLESIEAVCLYPGCMTSFTNLQCLRAHTKSCHKYVNCETCGKKQLRKNIKRHLRKHETGSSSEVFHCDYKDCSSTFSSKSNLCKHVKAVHLQDKPFICGFPDCGMRFAYKYVRDNHEKSGSHVFTLGDFKETDEQFRSRNRGGRKRKCPTVEMLVRKESCSPNSTRVAYEGC
>MtrunA17_Chr8g0373541
MVDLDNVSTASGEASISSSGNNNIQSPIPKPTKKKRNLPGMPDPEAEVIALSPTTLLATNRFVCEICNKGFQRDQNLQLHRRGHNLPWKLRQRSSKEIRKRVYVCPEPTCVHHDPSRALGDLTGIKKHFCRKHGEKKWKCEKCSKKYAVQSDWKAHSKVCGSREYKCDCGTVFSRRDSFITHRAFCDALAEENAKSQNQAVGKANSESDSKVLTGDSLPAVITTTAAAAATTPQSNSGVSSALETQKLDLPENPPQIIEEPQVVVTTTASALNASCSSSTSSKSNGCAATSTGVFASLFASSTASASASLQPQAPAFSDLIRSMGCTDPRPTDFSAPPSSEAISLCLSTSHGSSIFGTGGQECRQYVPTHQPPAMSATALLQKAAQMGAAATNASLLRGLGIVSSSASTSSGQQDSLHWGLGPMEPEGSSLVSAGLGLGLPCDADSGLKELMLGTPSMFGPKQTTLDFLGLGMAAGGSAGGGLSALITSIGGGSGLDVTAAAASFGNGEFSGKDIGRSS
>MtrunA17_Chr8g0375521
MLDNTVNSSSDATTAFALSENGGANNKRKRRPAGTPDPDAEVVSLSPKTLLESDRYVCEICNQGFQRDQNLQMHRRRHKVPWKLLKRETTQGLKKRVFVCPEPSCLHHDPCHALGDLVGIKKHFRRKHSNHKQWVCDKCNKGYAVQSDYKAHIKTCGTRGHSCDCGRVFSRVESFIEHQDACTIRGKHQPEFQATTMQPACSSRTASSTSPSSEANFSISAPLQGLPVLPKPPDKPLSAPTLLTNSDIHNKPSTSHHHHNLELQLLPSSINPQVEKSNSNDQSYETHLKLSIGNNESEKQRNDVSTLELARLKEFTSEELKLAMAEKAYAEEARKEAKRQIEIAEVEFENAKRIRKQAQDELGKAEALRKQAIKKISNTVMEVTCQACKQQFQSSTSGVPSEETSIVMGYMSSATTEGEAE
>MtrunA17_Chr8g0376021
MMTPNLNLEPENQSEAPQDLDPMTLDLTLNFSSSEAELMGSSDASSEVGAAEVHASPSVTPRIFSCNYCKRKFYSSQALGGHQNAHKRERTMAKRAMRMGMFTERYTSLASLPLHGSPFRSLGVEAHSAMHQRHMQPSSSMRAPDMRAAAKFDRNHFGSLVYVEDDDVGSFWPGSFRQVDQGGVVNIGYPQTSNSSFVPMAPPPPQASASPDLTLKL
>MtrunA17_Chr8g0382121
MQNLTEINHQQNTNIPLQNLSQLSTEMDSIQSFISQSIQTNTLLPKQHLDSLSNQISSTIRQVIINATALLATCPEAITLPPTDSYWTSGEKINYIDDDMANLTHNEHSKIVELDAMELLAKHFHFCEICGKGFTRDANLRMHMRAHGEQFKTHEALRSVREKQARLTTTRFSCPYEGCKRNRLHKKFNPLKSVFCLRNHFKRSHCPKTHTCDRCRRKSFAVVSDLKSHVKQCRGESTWKCSCGTTFSRKEKLFGHVERFEGHSPAIVVEKKGKSMTAAPAEEEGVGGFLTKENNCMDALPEGFFDDLDKFWV
>MtTFIIIA
MEESIQSDEIPKFRDIRRYYCQFCGICRSKKTLITSHINSEHKEEMEKARVETEPESLEGGLKANTCEECGASFKKHAYLLQHMQSHSLERPFVCSLEDCKASYRRKDHLNRHLLQHQGKTFKCPIENCKSGFSLQSNLKRHVEEMHDENSTPPCSGENQKQFVCPEIGCGKVFRYASQLQKHEDSHVRLETIEVVCLEPGCMKFFTNSECLKAHVKSCHQYVTCDTCGTKQLKKNMKRHLRTHEASNSSEAFKCEFEGCDSTFSTKSNLHKHEKAVHFQVKPFVCGFPNCGMRFAYKHVRDNHEKTAKHAFALGDFEEADEEFRSRPRGGVKRKCPPTVEMLVRKRVTPPSQLENLLFVQDCQ
