# Supplementary material for: Genome-wide study of C2H2 zinc finger gene family in Medicago truncatula
Source: BMC Plant Biol. 2020 Aug 31;20:401. doi: 10.1186/s12870-020-02619-6 (PMC7460785; doi:10.1186/s12870-020-02619-6)
Supplement: Supplementary file 3 — Additional file 3. The C2H2 motif sequences of C2H2 ZFPs. [file 12870_2020_2619_MOESM3_ESM.fasta]

>MtrunA17_Chr1g0173421/Medtr0100s0160_1
EQCPQCGAKFSSITTLINHVQKVH
>MtrunA17_Chr1g0173421/Medtr0100s0160_2
DACPKCSKGFTDPVSLVEHVEREH
>MtrunA17_Chr7g0231181/Medtr0160s0030_1
YKCKLCYRSFNNGRALGGHMRSH
>MtrunA17_Chr7g0231181/Medtr0160s0030_2
YKCETCNKVFKSYQALGGHRASH
>MtrunA17_Chr7g0231181/Medtr0160s0030_3
HECPVCFRVFNSGQALGGHKRTH
>MtrunA17_Chr1g0148041/Medtr1g009770_1
LTCNSCNTEFTHDADQKLHYKSEWH
>MtrunA17_Chr1g0148041/Medtr1g009770_2
YSCGLCGKGYKSEKAHAEHLKSRTH
>MtrunA17_Chr1g0148041/Medtr1g009770_3
SCCFMCDHKHKTIENCMVHMHKHH
>MtrunA17_Chr1g0149811/Medtr1g013130_1
FSCNYCHRKFYSSQALGGHQNAH
>MtrunA17_Chr1g0151261/Medtr1g015930_1
YVCSVCGRKCKTNVDLKKHFKQLH
>MtrunA17_Chr1g0151351/Medtr1g016010_1
FICEICNKGFQRDQNLQLHKRGH
>MtrunA17_Chr1g0152661/Medtr1g018420_1
YKCSVCNKEFSSYQALGGHKASH
>MtrunA17_Chr1g0152661/Medtr1g018420_2
HECSICHRSFPTGQALGGHKRCH
>MtrunA17_Chr1g0153141/Medtr1g019050_1
FLCRVCGYECRSLTDVNIHFKRVH
>MtrunA17_Chr1g0156521/Medtr1g024980_1
TLCRCDQCGEVFPKIESLELHQAVRH
>MtrunA17_Chr1g0161901/Medtr1g033340_1
FSCNYCRRKFFSSQALGGHQNAH
>Medtr1g037750_1
HICWVCLEFFTTSGECYSHMDTIH
>MtrunA17_Chr1g0166461/Medtr1g041455_1
VACRLCNRVFISSQAFVTHIESH
>MtrunA17_Chr1g0168181/Medtr1g044225_1
YDCTFCKRGFTNARALGGHMNIH
>MtrunA17_Chr1g0169521/Medtr1g046810_1
YNCEFCHKTFTSSKSLGGHKTIH
>MtrunA17_Chr1g0169591/Medtr1g047010_1
YSCGLCGKRYKSEKAHAEHLKSRTH
>MtrunA17_Chr1g0170601/Medtr1g048880_1
VACRVCDQVFRSNRALVTHMESH
>MtrunA17_Chr1g0172861/Medtr1g052185_1
YECELCGKRFNSGAALGGHKTSH
>MtrunA17_Chr1g0172861/Medtr1g052185_2
HCCRVCNKVFSSKQALCGHMRCH
>MtrunA17_Chr1g0174861/Medtr1g053530_1
HSCVLCSKAFSSIEALNGHMKWH
>MtrunA17_Chr1g0175851/Medtr1g054450_1
FECHYCCRNFPTSQALGGHQNAH
>Medtr1g058090_1
HACKFCNLSFSRVNALNGHMRVH
>MtrunA17_Chr1g0179281/Medtr1g061130_1
HHCSICGLKLKFQEQFNRHLEWH
>MtrunA17_Chr1g0180311/Medtr1g062780_1
YECKTCNRCFPSFQALGGHRASH
>MtrunA17_Chr1g0180311/Medtr1g062780_2
HECSICGAEFSSGQALGGHMRRH
>MtrunA17_Chr1g0180581/Medtr1g063150_1
HSCDVCNKVFTSNKALNGHMICH
>MtrunA17_Chr1g0180621/Medtr1g063190_1
HYCLHCDRFFASVAVRDEHFKTKKH
>Medtr1g067640_1
FECKTCNRKFSSFQALGGHRASH
>Medtr1g067640_2
HQCSICGQEFKLGQALGGHMRRH
>MtrunA17_Chr1g0182161/Medtr1g067650_1
FECKTCNRKFSSFQALGGHRASH
>MtrunA17_Chr1g0182161/Medtr1g067650_2
HQCSICGQEFKLGQALGGHMRRH
>MtrunA17_Chr1g0182181/Medtr1g067660_1
FECTTCNRKFSSFQALGGHRASH
>MtrunA17_Chr1g0182181/Medtr1g067660_2
HGCYICGKEFSLGQALGGHMRRH
>MtrunA17_Chr1g0184331/Medtr1g070250_1
YECVFCKRGFTTAQALGGHMNIH
>MtrunA17_Chr1g0184381/Medtr1g070265_1
YSCSFCKREFRSAQALGGHMNVH
>MtrunA17_Chr1g0187231/Medtr1g075430_1
YECTFCKRGFTNAQALGGHMNIH
>MtrunA17_Chr1g0187511/Medtr1g075780_1
FVCGLCNHDCTNFESLISHLESH
>MtrunA17_Chr1g0188901/Medtr1g077700_1
YGCSICGSKFTSGQALGGHMTFHH
>MtrunA17_Chr1g0188911/Medtr1g077730_1
YACKTCKKTFTSFQALGGHRKVH
>MtrunA17_Chr1g0188911/Medtr1g077730_2
YGCSICGSKFTSGQALGGHMTFHH
>MtrunA17_Chr1g0193731/Medtr1g085590_1
HSCDVCNKVFTSNKALNGHMRCH
>MtrunA17_Chr1g0196821/Medtr1g090240_1
FSCPYCYLRCASYKGLRCHLLASH
>MtrunA17_Chr1g0197281/Medtr1g090703_1
YECKTCNRTFPSFQALGGHRASH
>MtrunA17_Chr1g0197281/Medtr1g090703_2
HECSICGSEFTSGQALGGHMRRH
>MtrunA17_Chr1g0198651/Medtr1g093095_1
FSCTVCNKTFNRFNNMQMHMWGH
>MtrunA17_Chr1g0199101/Medtr1g094115_1
FICEVCNKGFQREQNLQLHRRGH
>MtrunA17_Chr1g0199511/Medtr1g094740_1
NLCPHEGCGKKFSSHKYALIHQRVH
>MtrunA17_Chr1g0199511/Medtr1g094740_2
FKCTWKGCSMSFKWSWARTEHLRVH
>MtrunA17_Chr1g0199511/Medtr1g094740_3
YQCKVEGCGLSFRFISDFSRHRRKTGH
>MtrunA17_Chr1g0199511/Medtr1g094740_4
CDLDNCRMSFTTKAELQLH
>MtrunA17_Chr1g0207451/Medtr1g106730_1
HKCSVCNKAFPSYQALGGHKASH
>MtrunA17_Chr1g0207451/Medtr1g106730_2
HECSICHKSFPTGQALGGHKRCH
>MtrunA17_Chr1g0207691/Medtr1g107055_1
FSCNFCLRKFFSSQALGGHQNAH
>Medtr1g110710_1
YECRFCSLKFCKSQALGGHMNRH
>MtrunA17_Chr1g0210821/Medtr1g112270_1
FICEVCNKGFQREQNLQLHRRGH
>MtrunA17_Chr1g0212561/Medtr1g115345_1
FECKTCKRQFSSFQALGGHRASH
>MtrunA17_Chr1g0212561/Medtr1g115345_2
HACSICGLEFGIGQALGGHMRRH
>MtrunA17_Chr2g0279291/Medtr2g009040_1
FECHKCSMTFDEKDAYLQHLLSIH
>MtrunA17_Chr2g0279291/Medtr2g009040_2
FECQFCHKVFLEKRRYNSHVGIH
>MtrunA17_Chr2g0280501/Medtr2g010860_1
LICHKCGEKLKNLNDVETHHITEH
>Medtr2g010870_1
LICYKCGEKLKNLTAVEAHHITEH
>MtrunA17_Chr2g0284671/Medtr2g017720_1
FVCEICLKDFQRDQNLQLHRRGH
>MtrunA17_Chr2g0308891/Medtr2g061690_1
NKCAACYRQFNKVEHLVDHMKISYH
>MtrunA17_Chr2g0310101/Medtr2g067740_1
YPCKFCNKKFPSSQALGGHQNAH
>MtrunA17_Chr2g0315591/Medtr2g076060_1
YTCSFCRKEFKSAQALGGHMNVH
>MtrunA17_Chr2g0320311/Medtr2g084315_1
YECKTCNRFFHSFQALGGHRASH
>MtrunA17_Chr2g0320311/Medtr2g084315_2
HGCSICGAEFTSGQALGGHMRRH
>Medtr2g084355_1
YVCGAKGCTKLFHAAEVVYKHLKLKH
>Medtr2g084815_1
LSCSSCSKTFNSETGLTQHSKAKH
>MtrunA17_Chr2g0324241/Medtr2g090285_1
YFCVLCLARCYSDSVVYDHLKGKLH
>MtrunA17_Chr2g0324991/Medtr2g090745_1
FVCEICLKDFQRDQNLQLHRRGH
>MtrunA17_Chr2g0326381/Medtr2g093960_1
FICEVCNKGFKRDQNLQLHRRGH
>MtrunA17_Chr2g0327901/Medtr2g096540_1
FKCKTCNKEFSSFQALGGHRASH
>MtrunA17_Chr2g0327901/Medtr2g096540_2
HPCPICGLEFSIGQALGGHMRKH
>MtrunA17_Chr2g0330171/Medtr2g099990_1
FICEICNKGFQRDQNLQLHKRGH
>MtrunA17_Chr2g0330461/Medtr2g100280_1
HKCSACYKQYKKKEYLVEHMKTAYH
>MtrunA17_Chr2g0333741/Medtr2g104900_1
FSCNYCQRKFYSSQALGGHQNAH
>MtrunA17_Chr3g0079061/Medtr3g008310_1
RVCLICNRSFFNGKALGGHMKSH
>MtrunA17_Chr3g0079061/Medtr3g008310_2
HKCEYCFEIFESGELLEEHTKVH
>MtrunA17_Chr3g0079671/Medtr3g009410_1
FSCCFCKRKFSTSQALGGHQNAH
>MtrunA17_Chr3g0081121/Medtr3g011970_1
FLCSFCKRQFSTSQALGGHQNAH
>MtrunA17_Chr3g0081131/Medtr3g011990_1
FSCSFCKRQFSTSQALGGHQNAH
>MtrunA17_Chr3g0081141/Medtr3g012010_1
FSCCFCKRKFSTSQALGGHQNAH
>MtrunA17_Chr3g0082021/Medtr3g013960_1
FICLFCDSNFSSCTSLFQHCASVHH
>Medtr3g014030_1
HICWVCLEFFTTSGECYSHMDTIH
>MtrunA17_Chr3g0086321/Medtr3g023750_1
LRCEVCKVDVNSKDSYDSHIAGKKH
>MtrunA17_Chr3g0086321/Medtr3g023750_2
TVCSTCNVLCTSQDAYIKHLAGRKH
>MtrunA17_Chr3g0086321/Medtr3g023750_3
VWCEVCKINCNSRDIYITHLAGKKH
>MtrunA17_Chr3g0086321/Medtr3g023750_4
KMCTLCNVVCNSQTVFNFHLVGQKH
>MtrunA17_Chr3g0086331/Medtr3g023760_1
HVCKFCRKSFASGKSLGGHMRSHDH
>MtrunA17_Chr3g0086331/Medtr3g023760_2
KLCKECGKGFQSMKALFGHMKCH
>MtrunA17_Chr3g0086331/Medtr3g023760_3
FECATCNKKFQSYQALGGHRASH
>MtrunA17_Chr3g0099331/Medtr3g052770_1
WQCGYCKKTFYEEKHLDQHFDNRH
>MtrunA17_Chr3g0110091/Medtr3g065020_1
FSCNYCRRKFYSSQALGGHQNAH
>MtrunA17_Chr3g0112181/Medtr3g068095_1
YSCHFCKREFRSAQALGGHMNVH
>MtrunA17_Chr3g0116441/Medtr3g075210_1
NICPVKGCGKKFFSHKYLVQHRRVH
>MtrunA17_Chr3g0116441/Medtr3g075210_2
LKCPWKGCKMSFKWAWARTEHIRVH
>MtrunA17_Chr3g0116441/Medtr3g075210_3
YACAEPGCGQTFRFVSDFSRHKRKTGH
>MtrunA17_Chr3g0116441/Medtr3g075210_4
CDIEGCTMSFESKDELVHH
>MtrunA17_Chr3g0122071/Medtr3g084720_1
YPCSKCNKIFETSQKFANHVSSSH
>MtrunA17_Chr3g0123681/Medtr3g086770_1
HVCWVCLEIFTSSDECYDHLRTIH
>MtrunA17_Chr3g0134711/Medtr3g102980_1
HKCSVCNKAFSSYQALGGHKASH
>MtrunA17_Chr3g0134711/Medtr3g102980_2
HECSICHKSFPTGQALGGHKRCH
>MtrunA17_Chr3g0137111/Medtr3g106230_1
FTCNYCKRKFFSSQALGGHQNAH
>Medtr3g408380_1
RVCLICNRSFSNGKALGGHMKSH
>Medtr3g408380_2
FECDICHEVFQSGKDLFGHEEIH
>Medtr3g408380_3
HKCEYCFDIFESGHVLEEHTKVH
>MtrunA17_Chr3g0079131/Medtr3g408420_1
RECHICNKSFSNGKALGGHMKTH
>MtrunA17_Chr3g0079131/Medtr3g408420_2
FECDICHEVFQYCKDLVRHEAIH
>MtrunA17_Chr3g0079131/Medtr3g408420_3
HKCTYCLKFFEFDHVLEEHKTVH
>MtrunA17_Chr3g0104431/Medtr3g463270_1
FPCTACGEIFQKPNLLENHQSANH
>MtrunA17_Chr4g0001081/Medtr4g006575_1
FSCNYCQRKFYSSQALGGHQNAH
>MtrunA17_Chr4g0009461/Medtr4g021270_1
YSCSFCRREFRSAQALGGHMNVH
>MtrunA17_Chr4g0012691/Medtr4g027440_1
HKCKFCMRSFSNGRALGGHMRSH
>MtrunA17_Chr4g0012691/Medtr4g027440_2
YKCDTCNKVFRSYQALGGHRASH
>MtrunA17_Chr4g0012691/Medtr4g027440_3
HECPICFREFASGQALGGHRRTH
>MtrunA17_Chr4g0012791/Medtr4g028610_1
HFCKICKKGFGCGRALGGHMRAH
>MtrunA17_Chr4g0012791/Medtr4g028610_2
FECKACKKVFNSHQALGGHRASH
>MtrunA17_Chr4g0012791/Medtr4g028610_3
HECSICHRSFSSGQALGGHKRCH
>MtrunA17_Chr4g0019471/Medtr4g039340_1
FLCGECGTMFPSPQALAVHVIEDHH
>MtrunA17_Chr4g0019481/Medtr4g039380_1
FLCGECGTMFPSPQALAVHVVEEHH
>Medtr4g039400_1
FSCSDCNAKFPSPQVLAVHVIEQHH
>MtrunA17_Chr4g0019551/Medtr4g039640_1
FLCSECDTTFPSPQTLAVHVIEEHH
>MtrunA17_Chr4g0027991/Medtr4g057230_1
YECKTCNRTFPSFQALGGHRASH
>MtrunA17_Chr4g0027991/Medtr4g057230_2
HECSICGSEFTSGQALGGHMRRH
>MtrunA17_Chr4g0029521/Medtr4g059870_1
FLCEICNKGFQRDQNLQLHRRGH
>MtrunA17_Chr4g0031161/Medtr4g063510_1
FACKFCNQVFTNFQLFKTHHDSH
>MtrunA17_Chr4g0032111/Medtr4g064873_1
YECNFCKRGFSNAQALGGHMNIH
>MtrunA17_Chr4g0037041/Medtr4g073310_1
YECELCGKRFNSGNALGGHKTSH
>MtrunA17_Chr4g0037041/Medtr4g073310_2
HRCPVCNKVFSSNKAFCGHMILHH
>MtrunA17_Chr4g0037071/Medtr4g073340_1
RQCTTCGLRFKSQDEHRSHMDWH
>MtrunA17_Chr4g0042091/Medtr4g081420_1
VTCHKCGEQFNKWEAAEAHHLSKH
>MtrunA17_Chr4g0043071/Medtr4g082980_1
FVCKYCFKRFPCGKSLGGHIRTH
>MtrunA17_Chr4g0043071/Medtr4g082980_2
KFCKECGKGFPSLKALCGHMASH
>MtrunA17_Chr4g0043071/Medtr4g082980_3
YECPICYKIFRSGQALGGHKRSH
>MtrunA17_Chr4g0049671/Medtr4g093260_1
WTCALCLVTTTSEKILNSHLSGKKH
>MtrunA17_Chr4g0049671/Medtr4g093260_2
WACALCLVTVPCEKTLNSHLNGRKH
>MtrunA17_Chr4g0049701/Medtr4g093270_1
WTCALCIVTTSSEKTLNSHLNGRKH
>MtrunA17_Chr4g0049701/Medtr4g093270_2
IICIVCNVLISSEEYMASHLIGKKH
>Medtr4g093280_1
WTCALCLVTTTSNKDLNSHLTGRKH
>Medtr4g093280_2
WTCALCLVTVTCEKTLISHLRGRRH
>Medtr4g093280_3
IICKVCNIMLPSEDYVASHIKGWKH
>MtrunA17_Chr4g0049651/Medtr4g093510_1
WTCAICLVTTSREKDLISHLNGRKH
>MtrunA17_Chr4g0049651/Medtr4g093510_2
WPCALCSVTTSSKITLNSHLNGRKH
>MtrunA17_Chr4g0049651/Medtr4g093510_3
SICRVCDVVLLSEANVVSHMNGKKH
>MtrunA17_Chr4g0056091/Medtr4g100860_1
HKCKLCSRTFGNGRALGGHMKAH
>MtrunA17_Chr4g0056091/Medtr4g100860_2
FECPFCFKVFGSGQALGGHKRSH
>MtrunA17_Chr4g0057971/Medtr4g104230_1
WRCGYCKKSFREEKFLDQHLDNRH
>MtrunA17_Chr4g0059921/Medtr4g107470_1
WSCCICSERFSNQEFHRQHVMQVH
>MtrunA17_Chr4g0061301/Medtr4g109340_1
HACKFCSKSFPCGRSLGGHMRSH
>MtrunA17_Chr4g0061301/Medtr4g109340_2
KFCKECGKCFHSWQALFGHMKCH
>MtrunA17_Chr4g0061301/Medtr4g109340_3
FECTTCNKIFHSYQALGGHRASH
>MtrunA17_Chr4g0061301/Medtr4g109340_4
HECPICFKVFQSGQALGGHKRSH
>MtrunA17_Chr4g0061421/Medtr4g109510_1
FYCVLCGKKFKSEKQWKNHEQSKKH
>MtrunA17_Chr4g0061421/Medtr4g109510_2
HFCETCEEEFESRNKLHKHLSDSGH
>MtrunA17_Chr4g0072571/Medtr4g128340_1
FSCNYCQRKFYSSQALGGHQNAH
>MtrunA17_Chr4g0075321/Medtr4g132610_1
NKCKICFEEFANDQTLGDHWMENH
>MtrunA17_Chr4g0075321/Medtr4g132610_2
YACALCFNSFTNKNLLESHVQKGH
>MtrunA17_Chr4g0075321/Medtr4g132610_3
LLCIPCGEYFGNMEELWLHVKSVH
>MtrunA17_Chr4g0075341/Medtr4g132670_1
YACALCFESFTNMKLLGSHVQKEH
>MtrunA17_Chr4g0075341/Medtr4g132670_2
LKCIPCGDQFGTMEKLWLHVKSVH
>MtrunA17_Chr5g0396031/Medtr5g008280_1
FSCLFCKRKFSTSQALGGHQNAH
>Medtr5g008310_1
FSCLFCKGKFSTSQALGGHQNAH
>Medtr5g008320_1
FSCLFCKGKFSTSQALGGHQNAH
>MtrunA17_Chr5g0399261/Medtr5g012630_1
YKCKLCSRTFINGKALGGHMKAH
>MtrunA17_Chr5g0399261/Medtr5g012630_2
FQCVFCPKVFGSYQALGGHKKSH
>MtrunA17_Chr5g0399611/Medtr5g013150_1
FSCPFCLMQCASFKGLRFHLCASH
>MtrunA17_Chr5g0400571/Medtr5g014400_1
YTCTFCRREFRSAQALGGHMNVH
>MtrunA17_Chr5g0403241/Medtr5g018850_1
IKCKICSTEFPDDQALGNHWMDSH
>MtrunA17_Chr5g0403241/Medtr5g018850_2
YACAICLDSFTNKKLLESHVQERHH
>MtrunA17_Chr5g0403241/Medtr5g018850_3
LQCIPCGSHFGSSEQLWQHVLSAHH
>MtrunA17_Chr5g0403241/Medtr5g018850_4
LACRFCGLKFDLLPDLGRHHQAAH
>MtrunA17_Chr5g0406781/Medtr5g023870_1
KHCHRCKHVFPTWAALMNHYREH
>Medtr5g023880_1
PHCHRCKHVFPTWGAVMKHLQEH
>Medtr5g023900_1
PNCYRCKHVFPTWAALMNHMEERH
>MtrunA17_Chr5g0406791/Medtr5g023910_1
PTCPECKRQFATWKAAFGHMRKH
>MtrunA17_Chr5g0409061/Medtr5g026530_1
ITCPICKVQLANPNQLADHYASKH
>MtrunA17_Chr5g0418821/Medtr5g043930_1
RVCKYCLKRFPCGKSLGGHIRTH
>MtrunA17_Chr5g0418821/Medtr5g043930_2
KFCKECGKGFPSLKALCGHMACH
>MtrunA17_Chr5g0418821/Medtr5g043930_3
HECPICNKIFKSGQALGGHKRSH
>MtrunA17_Chr5g0423491/Medtr5g056450_1
VGCKYCNRFFRNTQTLITHIESH
>MtrunA17_Chr5g0425411/Medtr5g062300_1
RTCTECGKIFWSWKALFGHMRCH
>MtrunA17_Chr5g0425411/Medtr5g062300_2
FVCSCCNKVFGSHQALGGHRASH
>MtrunA17_Chr5g0425411/Medtr5g062300_3
HKCSICLRVFSTGQALGGHKRCH
>MtrunA17_Chr5g0434121/Medtr5g077370_1
FSCNYCQRKFFSSQALGGHQNAH
>MtrunA17_Chr5g0434391/Medtr5g077800_1
PVCRVCDVVLKSESLWDAHQVSRKH
>MtrunA17_Chr5g0435711/Medtr5g080660_1
YSCNFCKREFRSAQALGGHMNIH
>MtrunA17_Chr5g0447971/Medtr5g097950_1
FRCEVCEIEVNSQVSLENHIAGKKH
>MtrunA17_Chr5g0447971/Medtr5g097950_2
KVCSTCNVVCVGQDTYNKHVAGRKH
>MtrunA17_Chr5g0447971/Medtr5g097950_3
VWCEFCKINCNSRDSYTAHISGKKH
>MtrunA17_Chr5g0447971/Medtr5g097950_4
KMCTLCNVVCNSQANLNTHLSDHNH
>MtrunA17_Chr5g0448221/Medtr5g098470_1
HKCELCNKIFRCGKGLGGHKRIH
>MtrunA17_Chr5g0448221/Medtr5g098470_2
LSCDVCKKNFQSNKALHGHMRSH
>MtrunA17_Chr5g0448611/Medtr5g099040_1
RTCTECGKIFWSWKALFGHMRCH
>MtrunA17_Chr5g0448611/Medtr5g099040_2
FVCSCCNKVFGSHQALGGHRASH
>MtrunA17_Chr5g0448611/Medtr5g099040_3
HKCSICLRVFSTGQALGGHKRCH
>MtrunA17_Chr6g0452881/Medtr6g011450_1
RQCTTCGLRFKSQDEHSSHMDWH
>MtrunA17_Chr6g0481281/Medtr6g081160_1
YKCKTCGKTFSNGKTLGGHRRSH
>MtrunA17_Chr6g0481281/Medtr6g081160_2
QTCYICENKFPIKNVFYGHMIRSH
>MtrunA17_Chr7g0222361/Medtr7g022250_1
YSCKFCSRKFTTPQALGGHQSAH
>MtrunA17_Chr7g0222371/Medtr7g022270_1
YSCKFCSRKFTAPHALGGHQSSH
>MtrunA17_Chr7g0222661/Medtr7g022960_1
FSCSYCKGQYSTLQGLRGHQNAH
>Medtr7g022980_1
FTCSYCKGQFSTFQGLGGHQNAH
>MtrunA17_Chr7g0222671/Medtr7g023010_1
FTCSYCKGQFSTFQGLGGHQNAH
>MtrunA17_Chr7g0222831/Medtr7g023560_1
FECKTCNRQFPSFQALGGHRASH
>MtrunA17_Chr7g0222831/Medtr7g023560_2
HECSICGLEFAIGQALGGHMRRH
>MtrunA17_Chr7g0224221/Medtr7g026977_1
FSCTYCKAKFSTAQALGGHQNAH
>MtrunA17_Chr7g0225091/Medtr7g028890_1
YSCKFCSRKFTSPQALGGHQSSH
>MtrunA17_Chr7g0225121/Medtr7g028915_1
YSCKFCSRKFTSPHALGGHQNSH
>Medtr7g029090_1
VFCPIAGCGARLASIEDFENHYNARH
>Medtr7g029090_2
ASCSVCSRVYPTSRLLSLHVSEAH
>Medtr7g029090_3
YECLVEGCGLKFKSYKSRQHHLVDKH
>MtrunA17_Chr7g0225251/Medtr7g029095_1
VFCPIAGCGARLASIEDFENHYYARH
>MtrunA17_Chr7g0225251/Medtr7g029095_2
YECLVEGCGLKFKSYKSRQHHLVDKH
>MtrunA17_Chr7g0235691/Medtr7g056183_1
LICAAPHCLKSFLKRVDFESHIHEFH
>MtrunA17_Chr7g0239441/Medtr7g063220_1
YSCTFCKRGFSNAQALGGHMNIH
>MtrunA17_Chr7g0241531/Medtr7g066710_1
LICAAPHCLKSFLKRVDFESHIHEFH
>MtrunA17_Chr7g0245981/Medtr7g075170_1
LTCNTCKAHFDSLQDQRSHFKSDIH
>MtrunA17_Chr7g0246011/Medtr7g075185_1
LTCNTCKAQFDSFQDQRSHLKSDIH
>MtrunA17_Chr7g0251581/Medtr7g083210_1
FQCQYCHRKFYTSQALGGHQNAH
>MtrunA17_Chr7g0254221/Medtr7g086860_1
FQCHFCHRKFYSSQALGGHQNAH
>MtrunA17_Chr7g0255971/Medtr7g089440_1
VSCPKCKQQFCLDCDMYIHESLH
>MtrunA17_Chr7g0257681/Medtr7g091810_1
EKCPLCDAKFSSAASLVDHAKKVH
>MtrunA17_Chr7g0257681/Medtr7g091810_2
SACPKCSKGFLDPVSLVEHVERDH
>MtrunA17_Chr7g0263131/Medtr7g100100_1
YECKTCNKKFSSFQALGGHRASH
>MtrunA17_Chr7g0263131/Medtr7g100100_2
HECSICGMGFSLGQALGGHMRKH
>MtrunA17_Chr7g0265781/Medtr7g103840_1
HHCGDCGIRLKQQEQFNRHLEWH
>MtrunA17_Chr7g0270481/Medtr7g110170_1
PMCEFCRTPFYGDNELYTHMSTEH
>MtrunA17_Chr7g0271341/Medtr7g111520_1
FFCELCNKQYKLAMEFEAHLSSYDH
>MtrunA17_Chr7g0271741/Medtr7g112060_1
YYCSVCECVVKDSANYLDHINGKKH
>MtrunA17_Chr8g0342421/Medtr8g017210_1
FICEICNKGFQRDQNLQLHRRGH
>MtrunA17_Chr8g0355141/Medtr8g043980_1
YGCGAKGCTKLFHAAEFVYKHLKLKH
>Medtr8g078490_1
NKCKICFEEFSNDQTLGDHWMQNH
>Medtr8g078490_2
YACAICFDPFSNKKLLESHVQNRHH
>Medtr8g078490_3
LLCIPCGSHFGNMEELWLHVKSVH
>Medtr8g078490_4
LSCRFCGLKFDLLPDLGRHHQAAH
>MtrunA17_Chr8g0373841/Medtr8g078700_1
VKCKVCFEEFSDNQTLGNHWMESH
>MtrunA17_Chr8g0373841/Medtr8g078700_2
YACAFCFDSFANKKLLESHVQKRH
>MtrunA17_Chr8g0373841/Medtr8g078700_3
FLCIPCGCHFGNMEELWLHVKSVH
>MtrunA17_Chr8g0373841/Medtr8g078700_4
FSCRFCDLKFDLLPDLGRHHQAAH
>MtrunA17_Chr8g0377811/Medtr8g081010_1
YVCHKCGWPFPNPHPSAKHRRAH
>MtrunA17_Chr8g0378341/Medtr8g085380_1
LQCGDCGTLLKSVEEAQEHAELTSH
>MtrunA17_Chr8g0378341/Medtr8g085380_2
LVCSTCSKPCRSKTESDLHTKRTGH
>MtrunA17_Chr8g0392331/Medtr8g106220_1
VWCYYCDREFDDEKILVQHQKAKH
>MtrunA17_Chr8g0392331/Medtr8g106220_2
FKCHVCHKKLSTAGGMSIHVLQVH
>MtrunA17_Chr8R0156030/Medtr8g466760_1
FSCSFCKRQFSTSQALGGHQNAH
>MtTFIIIA_1
YYCQFCGICRSKKTLITSHINSEH
>MtTFIIIA_2
NTCEECGASFKKHAYLLQHMQSH
>MtTFIIIA_3
FVCSLEDCKASYRRKDHLNRHLLQH
>MtTFIIIA_4
FKCPIENCKSGFSLQSNLKRHVEEMH
>MtTFIIIA_5
FVCPEIGCGKVFRYASQLQKHEDSH
>MtTFIIIA_6
VVCLEPGCMKFFTNSECLKAHVKSCH
>MtTFIIIA_7
VTCDTCGTKQLKKNMKRHLRTH
>MtTFIIIA_8
FKCEFEGCDSTFSTKSNLHKHEKAVH
>MtTFIIIA_9
FVCGFPNCGMRFAYKHVRDNHEKTAKH
>MtrunA17_Chr1g0162971_1
FVCEVCQKGFQREQNLQLHRRGH
>MtrunA17_Chr1g0163001_1
FVCEVCQKGFQREQNLQLHRRGH
>MtrunA17_Chr1g0164501_1
FVCPEIGCGKVFRYASQLQKHEDSH
>MtrunA17_Chr1g0164501_2
VVCLEPGCMKFFTNSECLKAHVKSCH
>MtrunA17_Chr1g0164501_3
FKCEFEGCDSTFSTKSNLHKHEKAVH
>MtrunA17_Chr1g0164501_4
FVCGFPNCGMRFAYKHVRDNHEKTAKH
>MtrunA17_Chr1g0164511_1
FVCSLENCKASYRRKDHLNRHLLQH
>MtrunA17_Chr1g0164511_2
FKCPIENCKSGFSLQSNLKRHVEEMH
>MtrunA17_Chr1g0164511_3
FVCPEIGCGKVFRYASQLQKHEDSH
>MtrunA17_Chr1g0164511_4
VVCLEPGCMKFFTNSECLKAHVKSCH
>MtrunA17_Chr1g0164511_5
FKCEFEGCDSTFSTKSNLHKHEKAVH
>MtrunA17_Chr1g0164511_6
FVCGFPNCGMRFAYKHVRDNHEKTAKH
>MtrunA17_Chr1g0164521_1
NTCEECGASFKKHAYLLQHMQSH
>MtrunA17_Chr1g0169561_1
YSCEFCHKTFTSSKSLGGHKTIH
>MtrunA17_Chr1g0169561_2
HTCDVCNKVFLSNNALKGHMRWH
>MtrunA17_Chr1g0172961_1
YDCDLCGKKFNSGNALGGHKTSH
>MtrunA17_Chr1g0172961_2
YSCPVCNKVFSSTKAFYRHMILH
>MtrunA17_Chr1g0173841_1
FSCPVCCKTFNRYNNMQMHMWGH
>MtrunA17_Chr1g0174871_1
HKCDLCGREFTTGNALGGHKAFH
>MtrunA17_Chr1g0174871_2
HSCVRCSKTFSCVNALNGHMKLH
>MtrunA17_Chr1g0181381_1
FICEICNKGFQRDQNLQLHRRGH
>MtrunA17_Chr1g0185121_1
FVCEICNKGFQRDQNLQLHRRGH
>MtrunA17_Chr1g0187541_1
IACKLCYKVFTNIRFLITHMESH
>MtrunA17_Chr1g0187701_1
FTCRICNQVFTTFQLFTAHFESH
>MtrunA17_Chr1g0191991_1
FVCEICNKGFQRDQNLQLHRRGH
>MtrunA17_Chr1g0200421_1
HFCTICGKGFKRDANLRMHMRGH
>MtrunA17_Chr1g0209561_1
YECQYCCREFANSQALGGHQNAH
>MtrunA17_Chr2g0277381_1
FLCSYEGCGKTFIDAGALRKHSHIH
>MtrunA17_Chr2g0277381_2
FVCHYEGCGKKFLDSSKLKRHFLIH
>MtrunA17_Chr2g0277381_3
FVCPHEGCGKAFSLDFNLRSHMKTH
>MtrunA17_Chr2g0277381_4
HICPYPDCGKRYAHEYKLKNHIASHH
>MtrunA17_Chr2g0277381_5
YACPYEGCEKAYIHEYKLKLHLKREH
>MtrunA17_Chr2g0320341_1
HYCQVCGKGFKRDANLRMHMRAH
>MtrunA17_Chr2g0321291_1
FACSICSKTFNRYNNMQMHMWGH
>MtrunA17_Chr2g0328921_1
FSCPLCFKTFNRYNNMQMHMWGH
>MtrunA17_Chr2g0331601_1
HQCNVCGKTFSNGKALGGHRRSH
>MtrunA17_Chr2g0331601_2
HECNICGKTFSNGKALGGHRRSH
>MtrunA17_Chr2g0331601_3
PTCSICEKKFPTKNALYGHMRSH
>MtrunA17_Chr3g0079091_1
RVCRICQRSFSNGKALRGHMKSH
>MtrunA17_Chr3g0082151_1
NTCEECGASFKKHAYLLQHMQSH
>MtrunA17_Chr3g0123941_1
HFCEICGKGFKRDANLRMHMRAH
>MtrunA17_Chr3g0141431_1
FICEICNKGFQREQNLQLHRRGH
>MtrunA17_Chr4g0012681_1
VFCDICKIECNTSEVMQVHLQGKKH
>MtrunA17_Chr4g0012681_2
ITCELCNVKCDTQRVYQAHITGKKH
>MtrunA17_Chr4g0018761_1
KACGICGKWFASWKAIGGHMRSH
>MtrunA17_Chr4g0018761_2
FQCPYCDREFKTAQALGGHKRVH
>MtrunA17_Chr4g0026521_1
FACSICNKTFNRYNNMQMHMWGH
>MtrunA17_Chr4g0040571_1
FLCETCGKGFQRDQNLQLHRRGH
>MtrunA17_Chr4g0053341_1
FSCPVCLKTFNRYNNLQMHMWGH
>MtrunA17_Chr4g0064011_1
YTCPKCNKVLATSQKFASHASIH
>MtrunA17_Chr4g0070801_1
WFCSLCNTKATSKQALLLHAEGKKH
>MtrunA17_Chr5g0414491_1
FECQYCFKEFANSQALGGHQNAH
>MtrunA17_Chr5g0422571_1
FSCTVCNKMFNRFNNMQMHMWGH
>MtrunA17_Chr5g0423141_1
YECQYCCREFANSQALGGHQNAH
>MtrunA17_Chr6g0479921_1
YVCEICNQGFQRDQNLQMHRRRH
>MtrunA17_Chr7g0214511_1
YSCDVCNKVFTSNKALHRHKICH
>MtrunA17_Chr7g0239711_1
YPCKFCDKKFSSSQALGGHQGAH
>MtrunA17_Chr7g0250871_1
YECQYCCREFANSQALGGHQNAH
>MtrunA17_Chr7g0255491_1
FSCTYCDKKFPTSQALGGHQNAH
>MtrunA17_Chr7g0255511_1
YSCKFCGRKFTSPRALGGHQNSH
>MtrunA17_Chr7g0258011_1
FSCPVCSKTFNRYNNMQMHMWGH
>MtrunA17_Chr7g0263121_1
YECKTCNKKFPSFQALGGHRASH
>MtrunA17_Chr7g0263121_2
HECSICGQNFSLGQALGGHMRRH
>MtrunA17_Chr7g0263941_1
FVCEICNKGFQRDQNLQLHRRGH
>MtrunA17_Chr7g0265761_1
YSCKPCNRSFKTEDALGSHNKAKH
>MtrunA17_Chr7g0268961_1
FVCEICNKGFQRDQNLQLHRRGH
>MtrunA17_Chr8g0352011_1
FSCPVCSKTFNRYNNLQMHMWGH
>MtrunA17_Chr8g0353321_1
YICTIDDCQASYRRKDHLNRHLLQH
>MtrunA17_Chr8g0353321_2
FKCPIENCSRDFSLKGNMTRHVKEFH
>MtrunA17_Chr8g0353321_3
HVCSEIGCGKAFKFASKLEKHKDSH
>MtrunA17_Chr8g0353321_4
AVCLYPGCMTSFTNLQCLRAHTKSCH
>MtrunA17_Chr8g0353321_5
FHCDYKDCSSTFSSKSNLCKHVKAVH
>MtrunA17_Chr8g0353321_6
FICGFPDCGMRFAYKYVRDNHEKSGSH
>MtrunA17_Chr8g0373541_1
FVCEICNKGFQRDQNLQLHRRGH
>MtrunA17_Chr8g0375521_1
YVCEICNQGFQRDQNLQMHRRRH
>MtrunA17_Chr8g0376021_1
FSCNYCKRKFYSSQALGGHQNAH
>MtrunA17_Chr8g0382121_1
HFCEICGKGFTRDANLRMHMRAH
