# Supplementary material for: Genome-wide study of C2H2 zinc finger gene family in Medicago truncatula
Source: BMC Plant Biol. 2020 Aug 31;20:401. doi: 10.1186/s12870-020-02619-6 (PMC7460785; doi:10.1186/s12870-020-02619-6)
Supplement: Supplementary file 4 — Additional file 4. Distribution of C2H2 ZFPs on chromosomes in M.truncatula. [file 12870_2020_2619_MOESM4_ESM.xlsx]

## Sheet: Sheet1
Additional file 4. Distribution of C2H2 ZFPs on chromosomes in M.truncatula
Chromosome	C2H2 ZFPs Quantity
Chr1	59
Chr2	22
Chr3	25
Chr4	35
Chr5	24
Chr6	3
Chr7	36
Chr8	14
