# Supplementary material for: Genome-wide study of C2H2 zinc finger gene family in Medicago truncatula
Source: BMC Plant Biol. 2020 Aug 31;20:401. doi: 10.1186/s12870-020-02619-6 (PMC7460785; doi:10.1186/s12870-020-02619-6)
Supplement: Supplementary file 5 — Additional file 5. Local gene duplications of C2H2 ZFPs in M.truncatula. [file 12870_2020_2619_MOESM5_ESM.xlsx]

## Sheet: Sheet1
Additional file 5. Local gene duplications of C2H2 ZFPs in M.truncatula
Cluster	Gene ID	Cluster	Gene ID	Cluster	Gene ID
Cluster 1	MtrunA17_Chr1g0151261/Medtr1g015930	Cluster 17	MtrunA17_Chr2g0320311/Medtr2g084315	Cluster 30	MtrunA17_Chr5g0399261/Medtr5g012630
	MtrunA17_Chr1g0151351/Medtr1g016010		MtrunA17_Chr2g0320341		MtrunA17_Chr5g0399611/Medtr5g013150
Cluster 2	MtrunA17_Chr1g0152661/Medtr1g018420		Medtr2g084355	Cluster 31	MtrunA17_Chr5g0406781/Medtr5g023870
	MtrunA17_Chr1g0153141/Medtr1g019050		Medtr2g084815		Medtr5g023880
Cluster 3	MtrunA17_Chr1g0162971		MtrunA17_Chr2g0321291		Medtr5g023900
	MtrunA17_Chr1g0163001	Cluster 18	MtrunA17_Chr2g0324241/Medtr2g090285		MtrunA17_Chr5g0406791/Medtr5g023910
Cluster 4	MtrunA17_Chr1g0164501		MtrunA17_Chr2g0324991/Medtr2g090745	Cluster 32	MtrunA17_Chr5g0422571
	MtrunA17_Chr1g0164511	Cluster 19	MtrunA17_Chr2g0330171/Medtr2g099990		MtrunA17_Chr5g0423141
	MtrunA17_Chr1g0164521		MtrunA17_Chr2g0330461/Medtr2g100280		MtrunA17_Chr5g0423491/Medtr5g056450
Cluster 5	MtrunA17_Chr1g0169521/Medtr1g046810	Cluster 20	MtrunA17_Chr3g0079061/Medtr3g008310	Cluster 33	MtrunA17_Chr5g0434121/Medtr5g077370
	MtrunA17_Chr1g0169561		MtrunA17_Chr3g0079091		MtrunA17_Chr5g0434391/Medtr5g077800
	MtrunA17_Chr1g0169591/Medtr1g047010		Medtr3g408380	Cluster 34	MtrunA17_Chr5g0447971/Medtr5g097950
Cluster 6	MtrunA17_Chr1g0172961		MtrunA17_Chr3g0079131/Medtr3g408420		MtrunA17_Chr5g0448221/Medtr5g098470
	MtrunA17_Chr1g0173421/Medtr0100s0160		MtrunA17_Chr3g0079671/Medtr3g009410		MtrunA17_Chr5g0448611/Medtr5g099040
	MtrunA17_Chr1g0173841	Cluster 21	MtrunA17_Chr3g0081121/Medtr3g011970	Cluster 35	MtrunA17_Chr7g0222361/Medtr7g022250
Cluster 7	MtrunA17_Chr1g0174861/Medtr1g053530		MtrunA17_Chr3g0081131/Medtr3g011990		MtrunA17_Chr7g0222371/Medtr7g022270
	MtrunA17_Chr1g0174871		MtrunA17_Chr3g0081141/Medtr3g012010	Cluster 36	MtrunA17_Chr7g0222661/Medtr7g022960
	MtrunA17_Chr1g0175851/Medtr1g054450		MtrunA17_Chr3g0082021/Medtr3g013960		Medtr7g022980
Cluster 8	MtrunA17_Chr1g0180311/Medtr1g062780		Medtr3g014030		MtrunA17_Chr7g0222671/Medtr7g023010
	MtrunA17_Chr1g0180581/Medtr1g063150		MtrunA17_Chr3g0082151		MtrunA17_Chr7g0222831/Medtr7g023560
	MtrunA17_Chr1g0180621/Medtr1g063190	Cluster 22	MtrunA17_Chr3g0086321/Medtr3g023750	Cluster 37	MtrunA17_Chr7g0225091/Medtr7g028890
	MtrunA17_Chr1g0181381		MtrunA17_Chr3g0086331/Medtr3g023760		MtrunA17_Chr7g0225121/Medtr7g028915
Cluster 9	Medtr1g067640	Cluster 23	MtrunA17_Chr4g0012681/Medtr4g027435		Medtr7g029090
	MtrunA17_Chr1g0182161/Medtr1g067650		MtrunA17_Chr4g0012691/Medtr4g027440		MtrunA17_Chr7g0225251/Medtr7g029095
	MtrunA17_Chr1g0182181/Medtr1g067660		MtrunA17_Chr4g0012791/Medtr4g028610	Cluster 38	MtrunA17_Chr7g0239441/Medtr7g063220
Cluster 10	MtrunA17_Chr1g0184331/Medtr1g070250	Cluster 24	MtrunA17_Chr4g0018761		MtrunA17_Chr7g0239711
	MtrunA17_Chr1g0184381/Medtr1g070265		MtrunA17_Chr4g0019471/Medtr4g039340	Cluster 39	MtrunA17_Chr7g0245981/Medtr7g075170
	MtrunA17_Chr1g0185121		MtrunA17_Chr4g0019481/Medtr4g039380		MtrunA17_Chr7g0246011/Medtr7g075185
Cluster 11	MtrunA17_Chr1g0187231/Medtr1g075430		Medtr4g039400	Cluster 40	MtrunA17_Chr7g0250871
	MtrunA17_Chr1g0187511/Medtr1g075780		MtrunA17_Chr4g0019551/Medtr4g039640		MtrunA17_Chr7g0251581/Medtr7g083210
	MtrunA17_Chr1g0187541/Medtr1g075840	Cluster 25	MtrunA17_Chr4g0037041/Medtr4g073310	Cluster 41	MtrunA17_Chr7g0255491
	MtrunA17_Chr1g0187701/Medtr1g076050		MtrunA17_Chr4g0037071/Medtr4g073340		MtrunA17_Chr7g0255511
Cluster 12	MtrunA17_Chr1g0188901/Medtr1g077700	Cluster 26	MtrunA17_Chr4g0049671/Medtr4g093260	Cluster 42	MtrunA17_Chr7g0257681/Medtr7g091810
	MtrunA17_Chr1g0188911/Medtr1g077730		MtrunA17_Chr4g0049701/Medtr4g093270		MtrunA17_Chr7g0258011
Cluster 13	MtrunA17_Chr1g0196821/Medtr1g090240		Medtr4g093280	Cluster 43	MtrunA17_Chr7g0263121
	MtrunA17_Chr1g0197281/Medtr1g090703		MtrunA17_Chr4g0049651/Medtr4g093510		MtrunA17_Chr7g0263131/Medtr7g100100
Cluster 14	MtrunA17_Chr1g0198651/Medtr1g093095	Cluster 27	MtrunA17_Chr4g0061301/Medtr4g109340		MtrunA17_Chr7g0263941
	MtrunA17_Chr1g0199101/Medtr1g094115		MtrunA17_Chr4g0061421/Medtr4g109510	Cluster 44	MtrunA17_Chr7g0271341/Medtr7g111520
	MtrunA17_Chr1g0199511/Medtr1g094740	Cluster 28	MtrunA17_Chr4g0075321/Medtr4g132610		MtrunA17_Chr7g0271741/Medtr7g112060
	MtrunA17_Chr1g0200421		MtrunA17_Chr4g0075341/Medtr4g132670	Cluster 45	MtrunA17_Chr8g0373541
Cluster 15	MtrunA17_Chr1g0207451/Medtr1g106730	Cluster 29	MtrunA17_Chr5g0396031/Medtr5g008280		MtrunA17_Chr8g0373841/Medtr8g078700
	MtrunA17_Chr1g0207691/Medtr1g107055		Medtr5g008310		Medtr8g078490
Cluster 16	MtrunA17_Chr2g0280501/Medtr2g010860		Medtr5g008320	Cluster 46	MtrunA17_Chr8g0375521
	Medtr2g010870				MtrunA17_Chr8g0376021
