# Supplementary material for: Genome-wide study of C2H2 zinc finger gene family in Medicago truncatula
Source: BMC Plant Biol. 2020 Aug 31;20:401. doi: 10.1186/s12870-020-02619-6 (PMC7460785; doi:10.1186/s12870-020-02619-6)
Supplement: Supplementary file 6 — Additional file 6. C2H2 ZFP gene pairs originated from whole-genome duplication in M.truncatula. [file 12870_2020_2619_MOESM6_ESM.xlsx]

## Sheet: Sheet1
Additional file 6. C2H2 ZFP gene pairs originated from whole-genome duplication in M.truncatula
Paralog1_Locus	Paralog1_C2H2_Motif_Type	Paralog2_Locus	Paralog2_C2H2_Motif_Type
Medtr2g099990/MtrunA17Chr2g0330171	IDD	Medtr8g017210/MtrunA17Chr8g0342421	IDD
Medtr3g065020/MtrunA17Chr3g0110091	Q	Medtr5g077370/MtrunA17Chr5g0434121	Q
Medtr4g100860/MtrunA17Chr4g0056091	QM1,Q	Medtr5g012630/MtrunA17Chr5g0399261	QM1,Q
Medtr5g018850/MtrunA17_Chr5g0403241	QM4,Z6,C,Z2	Medtr8g078490	QM4,Z6,C,Z2
