# Supplementary material for: Genome-wide study of C2H2 zinc finger gene family in Medicago truncatula
Source: BMC Plant Biol. 2020 Aug 31;20:401. doi: 10.1186/s12870-020-02619-6 (PMC7460785; doi:10.1186/s12870-020-02619-6)
Supplement: Supplementary file 7 — Additional file 7. C2H2 ZFPs paired sequence similarity analysis. [file 12870_2020_2619_MOESM7_ESM.xlsx]

## Sheet: Sheet1
Additional file 7. C2H2 ZFPs paired sequence similarity analysis
	MtrunA17_Chr1g0173421/Medtr0100s0160	MtrunA17_Chr7g0231181/Medtr0160s0030	MtrunA17_Chr1g0148041/Medtr1g009770	MtrunA17_Chr1g0149811/Medtr1g013130	MtrunA17_Chr1g0151261/Medtr1g015930	MtrunA17_Chr1g0151351/Medtr1g016010	MtrunA17_Chr1g0152661/Medtr1g018420	MtrunA17_Chr1g0153141/Medtr1g019050	MtrunA17_Chr1g0156521/Medtr1g024980	MtrunA17_Chr1g0161901/Medtr1g033340	Medtr1g037750	MtrunA17_Chr1g0166461/Medtr1g041455	MtrunA17_Chr1g0168181/Medtr1g044225	MtrunA17_Chr1g0169521/Medtr1g046810	MtrunA17_Chr1g0169591/Medtr1g047010	MtrunA17_Chr1g0170601/Medtr1g048880	MtrunA17_Chr1g0172861/Medtr1g052185	MtrunA17_Chr1g0174861/Medtr1g053530	MtrunA17_Chr1g0175851/Medtr1g054450	Medtr1g058090	MtrunA17_Chr1g0179281/Medtr1g061130	MtrunA17_Chr1g0180311/Medtr1g062780	MtrunA17_Chr1g0180581/Medtr1g063150	MtrunA17_Chr1g0180621/Medtr1g063190	Medtr1g067640	MtrunA17_Chr1g0182161/Medtr1g067650	MtrunA17_Chr1g0182181/Medtr1g067660	MtrunA17_Chr1g0184331/Medtr1g070250	MtrunA17_Chr1g0184381/Medtr1g070265	MtrunA17_Chr1g0187231/Medtr1g075430	MtrunA17_Chr1g0187511/Medtr1g075780	MtrunA17_Chr1g0188901/Medtr1g077700	MtrunA17_Chr1g0188911/Medtr1g077730	MtrunA17_Chr1g0193731/Medtr1g085590	MtrunA17_Chr1g0196821/Medtr1g090240	MtrunA17_Chr1g0197281/Medtr1g090703	MtrunA17_Chr1g0198651/Medtr1g093095	MtrunA17_Chr1g0199101/Medtr1g094115	MtrunA17_Chr1g0199511/Medtr1g094740	MtrunA17_Chr1g0207451/Medtr1g106730	MtrunA17_Chr1g0207691/Medtr1g107055	Medtr1g110710	MtrunA17_Chr1g0210821/Medtr1g112270	MtrunA17_Chr1g0212561/Medtr1g115345	MtrunA17_Chr2g0279291/Medtr2g009040	MtrunA17_Chr2g0280501/Medtr2g010860	Medtr2g010870	MtrunA17_Chr2g0284671/Medtr2g017720	MtrunA17_Chr2g0308891/Medtr2g061690
MtrunA17_Chr7g0231181/Medtr0160s0030	0.017
MtrunA17_Chr1g0148041/Medtr1g009770	0.011	0.015
MtrunA17_Chr1g0149811/Medtr1g013130	0.018	0.055	0.013
MtrunA17_Chr1g0151261/Medtr1g015930	0.025	0.029	0.039	0.037
MtrunA17_Chr1g0151351/Medtr1g016010	0.015	0.028	0.014	0.02	0.02
MtrunA17_Chr1g0152661/Medtr1g018420	0.025	0.098	0.024	0.047	0.043	0.023
MtrunA17_Chr1g0153141/Medtr1g019050	0.02	0.032	0.04	0.032	0.394	0.021	0.04
MtrunA17_Chr1g0156521/Medtr1g024980	0.041	0.024	0.012	0.01	0.006	0.03	0.012	0.011
MtrunA17_Chr1g0161901/Medtr1g033340	0.008	0.041	0.03	0.196	0.033	0.027	0.047	0.026	0.012
Medtr1g037750	0.009	0.005	0.005	0.007	0.001	0.031	0.008	0.005	0.031	0.006
MtrunA17_Chr1g0166461/Medtr1g041455	0.017	0.036	0.026	0.066	0.014	0.021	0.045	0.032	0.01	0.069	0.005
MtrunA17_Chr1g0168181/Medtr1g044225	0.018	0.043	0.013	0.095	0.022	0.018	0.051	0.026	0.009	0.095	0.007	0.072
MtrunA17_Chr1g0169521/Medtr1g046810	0.015	0.046	0.028	0.047	0.049	0.025	0.082	0.045	0.009	0.047	0.005	0.034	0.044
MtrunA17_Chr1g0169591/Medtr1g047010	0.006	0.01	0.596	0.011	0.042	0.014	0.023	0.043	0.011	0.03	0.013	0.018	0.013	0.026
MtrunA17_Chr1g0170601/Medtr1g048880	0.02	0.034	0.021	0.051	0.017	0.015	0.043	0.035	0.004	0.059	0.009	0.604	0.075	0.037	0.014
MtrunA17_Chr1g0172861/Medtr1g052185	0.013	0.064	0.024	0.046	0.065	0.032	0.072	0.043	0.013	0.048	0.009	0.043	0.042	0.159	0.023	0.046
MtrunA17_Chr1g0174861/Medtr1g053530	0.016	0.057	0.041	0.051	0.039	0.022	0.053	0.047	0.01	0.057	0.008	0.047	0.044	0.132	0.041	0.042	0.142
MtrunA17_Chr1g0175851/Medtr1g054450	0.038	0.057	0.035	0.101	0.038	0.035	0.059	0.047	0.02	0.091	0.015	0.043	0.055	0.051	0.025	0.04	0.083	0.058
Medtr1g058090	0.016	0.034	0.009	0.053	0.013	0.026	0.048	0.024	0.011	0.053	0.012	0.1	0.079	0.041	0.012	0.095	0.05	0.067	0.06
MtrunA17_Chr1g0179281/Medtr1g061130	0.02	0.016	0.012	0.019	0.011	0.014	0.016	0.014	0.007	0.019	0.004	0.007	0.005	0.018	0.02	0.004	0.016	0.012	0.009	0.005
MtrunA17_Chr1g0180311/Medtr1g062780	0.028	0.093	0.031	0.063	0.039	0.018	0.168	0.034	0.01	0.047	0.007	0.045	0.055	0.058	0.029	0.04	0.044	0.052	0.078	0.052	0.017
MtrunA17_Chr1g0180581/Medtr1g063150	0.007	0.049	0.022	0.045	0.035	0.03	0.085	0.038	0.005	0.046	0.003	0.049	0.06	0.243	0.026	0.065	0.135	0.109	0.046	0.061	0.01	0.049
MtrunA17_Chr1g0180621/Medtr1g063190	0.025	0.017	0.004	0.04	0.024	0.017	0.036	0.015	0.004	0.032	0.008	0.053	0.044	0.036	0.006	0.059	0.03	0.022	0.019	0.085	0.006	0.039	0.016
Medtr1g067640	0.017	0.102	0.027	0.081	0.028	0.028	0.182	0.034	0.004	0.071	0.009	0.066	0.07	0.061	0.02	0.054	0.068	0.063	0.089	0.102	0.017	0.231	0.07	0.08
MtrunA17_Chr1g0182161/Medtr1g067650	0.017	0.102	0.029	0.081	0.028	0.028	0.182	0.033	0.004	0.071	0.009	0.066	0.07	0.058	0.024	0.054	0.065	0.059	0.088	0.101	0.017	0.235	0.07	0.079	0.976
MtrunA17_Chr1g0182181/Medtr1g067660	0.014	0.105	0.027	0.079	0.042	0.036	0.171	0.048	0.004	0.072	0.007	0.07	0.075	0.05	0.02	0.067	0.059	0.056	0.079	0.085	0.013	0.215	0.083	0.064	0.622	0.63
MtrunA17_Chr1g0184331/Medtr1g070250	0.03	0.04	0.041	0.071	0.035	0.05	0.065	0.044	0.028	0.068	0.011	0.052	0.098	0.056	0.035	0.06	0.072	0.06	0.107	0.088	0.008	0.076	0.057	0.057	0.099	0.103	0.087
MtrunA17_Chr1g0184381/Medtr1g070265	0.014	0.04	0.03	0.069	0.043	0.037	0.085	0.047	0.018	0.092	0.016	0.066	0.096	0.048	0.033	0.063	0.067	0.061	0.114	0.085	0.008	0.061	0.088	0.048	0.096	0.096	0.094	0.17
MtrunA17_Chr1g0187231/Medtr1g075430	0.018	0.037	0.011	0.097	0.033	0.02	0.04	0.026	0.007	0.088	0.007	0.085	0.301	0.033	0.011	0.072	0.05	0.036	0.053	0.092	0.006	0.055	0.044	0.053	0.072	0.071	0.08	0.13	0.089
MtrunA17_Chr1g0187511/Medtr1g075780	0.017	0.023	0.019	0.055	0.02	0.019	0.033	0.025	0.008	0.071	0.007	0.235	0.076	0.032	0.016	0.22	0.032	0.046	0.048	0.105	0.012	0.033	0.044	0.073	0.066	0.065	0.057	0.071	0.056	0.09
MtrunA17_Chr1g0188901/Medtr1g077700	0.014	0.093	0.024	0.064	0.026	0.022	0.126	0.031	0.008	0.058	0.003	0.074	0.053	0.058	0.013	0.063	0.057	0.053	0.058	0.08	0.012	0.185	0.072	0.036	0.203	0.203	0.18	0.082	0.079	0.057	0.058
MtrunA17_Chr1g0188911/Medtr1g077730	0.013	0.087	0.02	0.058	0.037	0.017	0.145	0.041	0.007	0.059	0.003	0.073	0.061	0.052	0.011	0.061	0.049	0.068	0.06	0.078	0.014	0.189	0.077	0.037	0.211	0.211	0.19	0.082	0.105	0.061	0.056	0.682
MtrunA17_Chr1g0193731/Medtr1g085590	0.017	0.066	0.028	0.043	0.044	0.026	0.064	0.042	0.006	0.041	0.017	0.058	0.046	0.262	0.042	0.053	0.181	0.144	0.07	0.052	0.018	0.063	0.366	0.016	0.07	0.067	0.065	0.065	0.075	0.045	0.034	0.054	0.056
MtrunA17_Chr1g0196821/Medtr1g090240	0.005	0.031	0.015	0.03	0.03	0.034	0.029	0.034	0.019	0.026	0.034	0.012	0.013	0.024	0.017	0.017	0.02	0.022	0.038	0.014	0.017	0.032	0.026	0.013	0.027	0.025	0.025	0.015	0.024	0.012	0.02	0.015	0.018	0.034
MtrunA17_Chr1g0197281/Medtr1g090703	0.018	0.096	0.015	0.054	0.024	0.016	0.104	0.027	0.004	0.046	0.009	0.038	0.044	0.038	0.013	0.033	0.043	0.054	0.053	0.044	0.018	0.185	0.045	0.029	0.176	0.176	0.149	0.049	0.055	0.046	0.032	0.296	0.292	0.048	0.028
MtrunA17_Chr1g0198651/Medtr1g093095	0.039	0.032	0.013	0.028	0.034	0.095	0.042	0.035	0.04	0.036	0.012	0.02	0.03	0.043	0.013	0.023	0.039	0.038	0.051	0.043	0.024	0.032	0.059	0.029	0.04	0.036	0.046	0.046	0.062	0.029	0.032	0.032	0.036	0.046	0.035	0.02
MtrunA17_Chr1g0199101/Medtr1g094115	0.014	0.019	0.013	0.016	0.021	0.248	0.018	0.023	0.043	0.025	0.031	0.018	0.016	0.026	0.013	0.015	0.028	0.014	0.033	0.024	0.013	0.019	0.024	0.013	0.024	0.024	0.032	0.049	0.03	0.019	0.019	0.021	0.018	0.03	0.026	0.018	0.081
MtrunA17_Chr1g0199511/Medtr1g094740	0.013	0.014	0.016	0.011	0.011	0.018	0.011	0.013	0.016	0.022	0.016	0.007	0.007	0.019	0.019	0.008	0.013	0.01	0.014	0.007	0.022	0.01	0.012	0.004	0.01	0.01	0.008	0.012	0.006	0.01	0.006	0.011	0.011	0.016	0.03	0.017	0.014	0.026
MtrunA17_Chr1g0207451/Medtr1g106730	0.031	0.102	0.015	0.055	0.039	0.03	0.395	0.029	0.016	0.047	0.006	0.042	0.045	0.071	0.015	0.037	0.084	0.083	0.074	0.049	0.018	0.163	0.087	0.03	0.177	0.177	0.167	0.06	0.077	0.044	0.035	0.122	0.132	0.078	0.04	0.107	0.037	0.022	0.014
MtrunA17_Chr1g0207691/Medtr1g107055	0.018	0.048	0.02	0.114	0.04	0.042	0.071	0.053	0.02	0.112	0.001	0.055	0.049	0.045	0.026	0.035	0.056	0.063	0.122	0.056	0.017	0.062	0.061	0.025	0.088	0.084	0.093	0.145	0.114	0.066	0.036	0.067	0.06	0.062	0.031	0.047	0.064	0.038	0.009	0.076
Medtr1g110710	0.03	0.042	0.032	0.051	0.043	0.036	0.036	0.052	0.02	0.047	0.009	0.042	0.052	0.046	0.027	0.037	0.051	0.047	0.071	0.04	0.018	0.058	0.039	0.021	0.049	0.049	0.054	0.08	0.072	0.06	0.028	0.064	0.056	0.036	0.044	0.05	0.044	0.03	0.012	0.055	0.069
MtrunA17_Chr1g0210821/Medtr1g112270	0.012	0.02	0.012	0.018	0.017	0.267	0.016	0.019	0.043	0.021	0.039	0.018	0.016	0.022	0.012	0.017	0.026	0.021	0.035	0.022	0.009	0.016	0.022	0.013	0.022	0.022	0.029	0.041	0.028	0.018	0.019	0.018	0.015	0.028	0.027	0.017	0.081	0.376	0.029	0.023	0.031	0.034
MtrunA17_Chr1g0212561/Medtr1g115345	0.016	0.084	0.024	0.081	0.033	0.022	0.18	0.033	0.007	0.064	0.014	0.058	0.062	0.054	0.02	0.044	0.068	0.057	0.074	0.076	0.012	0.198	0.081	0.045	0.39	0.393	0.336	0.085	0.091	0.061	0.042	0.185	0.201	0.076	0.028	0.158	0.039	0.02	0.01	0.167	0.075	0.039	0.02
MtrunA17_Chr2g0279291/Medtr2g009040	0.014	0.024	0.023	0.021	0.024	0.043	0.02	0.03	0.022	0.022	0.031	0.01	0.009	0.023	0.023	0.012	0.026	0.018	0.024	0.012	0.026	0.039	0.011	0.009	0.019	0.019	0.022	0.017	0.012	0.01	0.014	0.02	0.02	0.023	0.08	0.024	0.033	0.042	0.034	0.024	0.018	0.02	0.033	0.027
MtrunA17_Chr2g0280501/Medtr2g010860	0.033	0.006	0.019	0.012	0.009	0.026	0.003	0.017	0.288	0.005	0.04	0.013	0.012	0.015	0.016	0.008	0.007	0.013	0.024	0.012	0.008	0.014	0.009	0.009	0.013	0.013	0.011	0.01	0.024	0.004	0.008	0.01	0.01	0.014	0.029	0.008	0.04	0.039	0.015	0.003	0.012	0.027	0.039	0.008	0.028
Medtr2g010870	0.021	0.008	0.017	0.006	0.004	0.028	0.003	0.016	0.256	0.003	0.047	0.015	0.012	0.016	0.013	0.008	0.007	0.015	0.027	0.012	0.005	0.012	0.009	0.012	0.011	0.011	0.011	0.008	0.021	0.002	0.008	0.006	0.006	0.012	0.029	0.006	0.033	0.033	0.018	0.003	0.008	0.016	0.04	0.014	0.017	0.588
MtrunA17_Chr2g0284671/Medtr2g017720	0.022	0.044	0.031	0.029	0.032	0.027	0.052	0.028	0.012	0.034	0.006	0.012	0.023	0.052	0.023	0.015	0.024	0.034	0.03	0.013	0.02	0.053	0.036	0.009	0.04	0.04	0.044	0.022	0.034	0.023	0.008	0.043	0.045	0.041	0.029	0.049	0.031	0.018	0.017	0.046	0.011	0.04	0.018	0.051	0.046	0.008	0.008
MtrunA17_Chr2g0308891/Medtr2g061690	0.014	0.008	0.046	0.011	0.028	0.012	0.016	0.031	0.003	0.015	0.012	0.02	0.01	0.028	0.045	0.01	0.027	0.023	0.019	0.005	0.017	0.027	0.024	0.019	0.015	0.015	0.015	0.031	0.029	0.014	0.013	0.021	0.024	0.022	0.018	0.024	0.025	0.009	0.013	0.02	0.018	0.015	0.01	0.02	0.014	0.004	0.006	0.03
MtrunA17_Chr2g0310101/Medtr2g067740	0.019	0.046	0.018	0.125	0.032	0.023	0.065	0.032	0.016	0.142	0.01	0.079	0.076	0.043	0.018	0.075	0.053	0.055	0.089	0.086	0.009	0.049	0.045	0.047	0.078	0.074	0.056	0.084	0.086	0.104	0.068	0.07	0.072	0.048	0.02	0.057	0.036	0.021	0.012	0.064	0.091	0.056	0.02	0.058	0.022	0.007	0.003	0.041	0.009
MtrunA17_Chr2g0315591/Medtr2g076060	0.01	0.053	0.032	0.094	0.047	0.034	0.08	0.04	0.017	0.074	0.008	0.079	0.105	0.062	0.026	0.075	0.072	0.073	0.092	0.079	0.012	0.07	0.084	0.031	0.07	0.07	0.06	0.148	0.189	0.115	0.063	0.094	0.115	0.072	0.017	0.06	0.05	0.027	0.012	0.081	0.093	0.09	0.026	0.093	0.017	0.012	0.009	0.032	0.021
MtrunA17_Chr2g0320311/Medtr2g084315	0.025	0.093	0.026	0.056	0.029	0.021	0.16	0.028	0.008	0.061	0.007	0.051	0.05	0.058	0.025	0.043	0.046	0.075	0.064	0.046	0.022	0.341	0.057	0.042	0.218	0.222	0.207	0.08	0.059	0.052	0.045	0.167	0.174	0.062	0.029	0.173	0.02	0.016	0.016	0.148	0.056	0.049	0.015	0.192	0.036	0.01	0.012	0.042	0.025
Medtr2g084355	0.014	0.009	0.017	0.035	0.018	0.012	0.014	0.016	0.01	0.031	0.003	0.026	0.023	0.021	0.028	0.034	0.012	0.019	0.021	0.023	0.013	0.02	0.011	0.033	0.009	0.009	0.016	0.021	0.019	0.036	0.041	0.018	0.022	0.012	0.008	0.025	0.014	0.01	0.007	0.021	0.027	0.015	0.015	0.02	0.01	0.007	0.005	0.009	0.013
Medtr2g084815	0	0.019	0.037	0.027	0.051	0.022	0.019	0.034	0.012	0.034	0.003	0.017	0.015	0.033	0.032	0.015	0.031	0.032	0.039	0.01	0.006	0.03	0.032	0.017	0.022	0.022	0.036	0.027	0.02	0.02	0.018	0.014	0.018	0.032	0.027	0.03	0.022	0.018	0.009	0.026	0.047	0.035	0.021	0.048	0.014	0.009	0.005	0.029	0.031
MtrunA17_Chr2g0324241/Medtr2g090285	0.03	0.051	0.023	0.025	0.028	0.023	0.035	0.04	0.013	0.026	0.004	0.027	0.016	0.031	0.036	0.031	0.045	0.024	0.032	0.019	0.038	0.054	0.028	0.013	0.032	0.032	0.032	0.031	0.021	0.018	0.024	0.03	0.035	0.041	0.033	0.044	0.023	0.016	0.016	0.043	0.052	0.045	0.021	0.051	0.041	0.016	0.012	0.065	0.016
MtrunA17_Chr2g0324991/Medtr2g090745	0.013	0.019	0.012	0.018	0.02	0.29	0.02	0.021	0.04	0.029	0.033	0.02	0.017	0.027	0.013	0.018	0.032	0.019	0.033	0.027	0.007	0.015	0.024	0.016	0.025	0.025	0.031	0.043	0.039	0.019	0.025	0.023	0.021	0.02	0.025	0.021	0.083	0.271	0.019	0.025	0.036	0.025	0.286	0.027	0.04	0.037	0.035	0.024	0.009
MtrunA17_Chr2g0326381/Medtr2g093960	0.014	0.028	0.01	0.019	0.029	0.318	0.026	0.027	0.042	0.028	0.033	0.023	0.022	0.03	0.01	0.019	0.039	0.024	0.039	0.028	0.011	0.024	0.029	0.021	0.035	0.034	0.041	0.05	0.037	0.024	0.023	0.026	0.022	0.028	0.019	0.018	0.1	0.258	0.021	0.034	0.04	0.035	0.268	0.028	0.035	0.024	0.029	0.033	0.011
MtrunA17_Chr2g0327901/Medtr2g096540	0.018	0.104	0.02	0.072	0.021	0.031	0.181	0.032	0.006	0.059	0.009	0.067	0.067	0.045	0.014	0.063	0.05	0.055	0.058	0.1	0.01	0.18	0.072	0.067	0.415	0.412	0.418	0.072	0.093	0.064	0.052	0.194	0.2	0.073	0.022	0.132	0.037	0.029	0.005	0.158	0.078	0.046	0.026	0.321	0.017	0.006	0.006	0.045	0.013
MtrunA17_Chr2g0330171/Medtr2g099990	0.016	0.029	0.014	0.023	0.024	0.427	0.02	0.023	0.039	0.026	0.04	0.021	0.016	0.028	0.01	0.017	0.037	0.024	0.037	0.027	0.014	0.019	0.028	0.018	0.025	0.025	0.029	0.053	0.035	0.019	0.021	0.023	0.02	0.028	0.032	0.015	0.091	0.277	0.024	0.029	0.037	0.033	0.284	0.018	0.041	0.028	0.032	0.025	0.015
MtrunA17_Chr2g0330461/Medtr2g100280	0.015	0.02	0.049	0.011	0.028	0.012	0.02	0.035	0.006	0.027	0.008	0.012	0.024	0.035	0.057	0.007	0.04	0.025	0.013	0.016	0.016	0.026	0.023	0.024	0.029	0.029	0.029	0.035	0.033	0.019	0.02	0.02	0.026	0.034	0.014	0.027	0.02	0.013	0.012	0.03	0.02	0.017	0.011	0.016	0.027	0.009	0.01	0.017	0.508
MtrunA17_Chr2g0333741/Medtr2g104900	0.015	0.045	0.024	0.272	0.035	0.026	0.062	0.048	0.008	0.21	0.004	0.088	0.097	0.029	0.021	0.06	0.042	0.05	0.081	0.055	0.014	0.071	0.044	0.037	0.084	0.084	0.081	0.081	0.089	0.099	0.062	0.047	0.048	0.043	0.032	0.044	0.036	0.016	0.011	0.065	0.115	0.06	0.017	0.072	0.022	0.011	0.007	0.025	0.027
MtrunA17_Chr3g0079061/Medtr3g008310	0.021	0.141	0.019	0.041	0.027	0.024	0.06	0.032	0.008	0.04	0.001	0.023	0.023	0.04	0.014	0.021	0.03	0.033	0.043	0.019	0.015	0.062	0.034	0.008	0.07	0.07	0.062	0.028	0.031	0.02	0.022	0.066	0.067	0.039	0.028	0.068	0.029	0.021	0.01	0.046	0.038	0.035	0.018	0.072	0.028	0.008	0.001	0.047	0.011
MtrunA17_Chr3g0079671/Medtr3g009410	0.022	0.038	0.025	0.129	0.029	0.025	0.046	0.038	0.012	0.164	0.004	0.068	0.109	0.049	0.02	0.065	0.06	0.06	0.083	0.061	0.025	0.05	0.056	0.036	0.067	0.064	0.065	0.064	0.066	0.086	0.06	0.054	0.062	0.051	0.024	0.057	0.039	0.022	0.018	0.048	0.096	0.048	0.02	0.066	0.017	0.011	0.006	0.031	0.012
MtrunA17_Chr3g0081121/Medtr3g011970	0.025	0.04	0.033	0.135	0.036	0.02	0.055	0.041	0.011	0.148	0.005	0.07	0.1	0.051	0.029	0.067	0.062	0.053	0.08	0.064	0.021	0.047	0.041	0.03	0.062	0.062	0.059	0.061	0.066	0.086	0.063	0.055	0.061	0.044	0.024	0.057	0.028	0.018	0.02	0.046	0.093	0.046	0.017	0.061	0.022	0.01	0.009	0.025	0.014
MtrunA17_Chr3g0081131/Medtr3g011990	0.023	0.041	0.025	0.132	0.034	0.02	0.054	0.041	0.012	0.16	0.005	0.069	0.097	0.05	0.022	0.066	0.066	0.051	0.082	0.056	0.02	0.05	0.05	0.028	0.075	0.074	0.063	0.059	0.073	0.093	0.061	0.067	0.071	0.045	0.024	0.058	0.03	0.02	0.019	0.051	0.08	0.045	0.018	0.07	0.022	0.011	0.006	0.028	0.014
MtrunA17_Chr3g0081141/Medtr3g012010	0.018	0.034	0.025	0.128	0.033	0.023	0.053	0.041	0.011	0.16	0.004	0.061	0.1	0.047	0.025	0.064	0.064	0.057	0.085	0.057	0.022	0.054	0.048	0.036	0.064	0.061	0.056	0.058	0.071	0.085	0.056	0.054	0.058	0.044	0.027	0.052	0.034	0.024	0.018	0.053	0.093	0.05	0.021	0.058	0.02	0.011	0.008	0.023	0.014
MtrunA17_Chr3g0082021/Medtr3g013960	0.017	0.04	0.032	0.03	0.032	0.033	0.028	0.042	0.013	0.03	0.016	0.019	0.018	0.053	0.035	0.018	0.025	0.036	0.024	0.02	0.022	0.032	0.026	0.011	0.025	0.025	0.023	0.025	0.017	0.007	0.02	0.031	0.033	0.034	0.053	0.04	0.031	0.028	0.024	0.028	0.025	0.033	0.027	0.026	0.049	0.018	0.014	0.031	0.023
Medtr3g014030	0.014	0.017	0.01	0.009	0.006	0.017	0.006	0.008	0.016	0.008	0.235	0.002	0.004	0.006	0.011	0.003	0.007	0.006	0.009	0.003	0.026	0.008	0.005	0.004	0.005	0.005	0.005	0.002	0.007	0.005	0.002	0.006	0.005	0.007	0.021	0.018	0.008	0.017	0.03	0.007	0.004	0.009	0.022	0.007	0.023	0.014	0.015	0.013	0.01
MtrunA17_Chr3g0086321/Medtr3g023750	0.007	0.028	0.038	0.048	0.038	0.028	0.024	0.057	0.004	0.031	0.013	0.02	0.022	0.045	0.044	0.02	0.053	0.039	0.035	0.025	0.014	0.039	0.035	0.02	0.026	0.026	0.026	0.02	0.035	0.024	0.023	0.027	0.032	0.061	0.02	0.031	0.028	0.037	0.02	0.034	0.027	0.035	0.035	0.036	0.03	0.012	0.01	0.031	0.029
MtrunA17_Chr3g0086331/Medtr3g023760	0.026	0.132	0.03	0.039	0.023	0.01	0.037	0.012	0.014	0.028	0.006	0.023	0.023	0.047	0.028	0.015	0.043	0.023	0.027	0.033	0.028	0.048	0.028	0.014	0.048	0.048	0.055	0.024	0.029	0.032	0.019	0.042	0.039	0.047	0.034	0.054	0.023	0.009	0.017	0.048	0.017	0.028	0.016	0.054	0.041	0.017	0.016	0.041	0.017
MtrunA17_Chr3g0099331/Medtr3g052770	0.012	0.005	0.004	0.008	0.007	0.012	0.006	0.005	0.013	0.002	0.092	0.002	0.004	0.007	0.004	0.002	0.01	0.008	0.011	0	0.001	0.013	0	0.015	0.013	0.013	0.01	0.007	0.01	0.004	0.005	0.014	0.014	0.004	0.02	0.016	0.01	0.01	0.009	0.009	0	0.007	0.02	0.007	0.023	0.038	0.032	0.009	0.007
MtrunA17_Chr3g0110091/Medtr3g065020	0.011	0.054	0.02	0.211	0.04	0.019	0.051	0.039	0.01	0.392	0.008	0.071	0.107	0.035	0.019	0.061	0.049	0.05	0.082	0.059	0.019	0.055	0.041	0.03	0.068	0.068	0.076	0.066	0.085	0.081	0.059	0.06	0.062	0.042	0.023	0.061	0.042	0.013	0.012	0.048	0.105	0.041	0.014	0.063	0.018	0.011	0.01	0.025	0.018
MtrunA17_Chr3g0112181/Medtr3g068095	0.02	0.038	0.031	0.104	0.03	0.018	0.051	0.03	0.01	0.097	0.009	0.074	0.147	0.036	0.022	0.067	0.049	0.053	0.052	0.067	0.008	0.063	0.055	0.036	0.07	0.07	0.064	0.09	0.125	0.157	0.055	0.069	0.074	0.045	0.02	0.051	0.038	0.015	0.015	0.043	0.059	0.045	0.015	0.071	0.022	0.012	0.008	0.024	0.02
MtrunA17_Chr3g0116441/Medtr3g075210	0.011	0.019	0.017	0.013	0.012	0.024	0.006	0.011	0.013	0.007	0.015	0.007	0.01	0.016	0.02	0.005	0.014	0.014	0.017	0.005	0.037	0.012	0.013	0.005	0.007	0.006	0.007	0.008	0.009	0.008	0.008	0.013	0.007	0.019	0.034	0.012	0.013	0.025	0.082	0.012	0.005	0.015	0.025	0.014	0.026	0.011	0.013	0.026	0.013
MtrunA17_Chr3g0122071/Medtr3g084720	0.009	0.024	0.023	0.025	0.032	0.017	0.023	0.04	0.009	0.014	0.004	0.013	0.016	0.029	0.022	0.01	0.029	0.039	0.028	0.008	0.011	0.034	0.027	0.027	0.02	0.02	0.028	0.024	0.021	0.035	0.003	0.018	0.022	0.033	0.011	0.015	0.02	0.015	0.01	0.025	0.046	0.03	0.014	0.047	0.009	0.007	0.003	0.021	0.025
MtrunA17_Chr3g0123681/Medtr3g086770	0.014	0.017	0.01	0.006	0.007	0.016	0.007	0.006	0.011	0.006	0.186	0.002	0.003	0.005	0.011	0.003	0.009	0.005	0.009	0.002	0.026	0.006	0.006	0.002	0.007	0.007	0.007	0.004	0.006	0.002	0.001	0.008	0.006	0.007	0.022	0.018	0.008	0.019	0.025	0.009	0.006	0.012	0.02	0.008	0.023	0.012	0.012	0.011	0.01
MtrunA17_Chr3g0134711/Medtr3g102980	0.027	0.099	0.028	0.053	0.031	0.026	0.581	0.038	0.012	0.052	0.008	0.044	0.047	0.085	0.027	0.042	0.082	0.068	0.075	0.055	0.015	0.171	0.089	0.031	0.186	0.186	0.183	0.069	0.078	0.04	0.033	0.133	0.149	0.085	0.032	0.115	0.032	0.022	0.015	0.437	0.079	0.036	0.022	0.166	0.019	0.005	0.005	0.049	0.013
MtrunA17_Chr3g0137111/Medtr3g106230	0.016	0.047	0.036	0.448	0.038	0.021	0.055	0.034	0.012	0.192	0.006	0.067	0.098	0.032	0.027	0.054	0.04	0.048	0.086	0.061	0.014	0.064	0.037	0.015	0.076	0.079	0.077	0.088	0.073	0.091	0.046	0.063	0.064	0.033	0.024	0.048	0.027	0.02	0.011	0.054	0.103	0.045	0.017	0.08	0.014	0.007	0.007	0.029	0.009
Medtr3g408380	0.024	0.145	0.017	0.045	0.025	0.024	0.058	0.03	0.006	0.037	0.001	0.029	0.032	0.048	0.013	0.024	0.035	0.036	0.049	0.026	0.014	0.066	0.038	0.015	0.071	0.071	0.063	0.034	0.034	0.03	0.028	0.069	0.062	0.047	0.028	0.064	0.032	0.021	0.01	0.046	0.042	0.038	0.021	0.073	0.031	0.008	0.001	0.045	0.012
MtrunA17_Chr3g0079131/Medtr3g408420	0.026	0.129	0.013	0.042	0.031	0.027	0.052	0.029	0.003	0.035	0.002	0.026	0.021	0.039	0.006	0.021	0.035	0.04	0.036	0.026	0.018	0.052	0.029	0.011	0.058	0.058	0.059	0.025	0.033	0.025	0.019	0.049	0.047	0.037	0.024	0.055	0.036	0.021	0.01	0.046	0.027	0.035	0.02	0.066	0.025	0.008	0	0.062	0.011
MtrunA17_Chr3g0104431/Medtr3g463270	0.025	0.036	0.024	0.057	0.031	0.037	0.035	0.044	0.028	0.04	0.005	0.023	0.039	0.063	0.02	0.018	0.056	0.035	0.052	0.025	0.026	0.05	0.031	0.033	0.042	0.04	0.042	0.041	0.022	0.032	0.026	0.039	0.052	0.048	0.041	0.032	0.055	0.029	0.014	0.05	0.038	0.072	0.026	0.049	0.029	0.028	0.019	0.051	0.023
MtrunA17_Chr4g0001081/Medtr4g006575	0.016	0.045	0.015	0.296	0.04	0.021	0.05	0.041	0.007	0.208	0.001	0.087	0.098	0.031	0.015	0.062	0.049	0.045	0.076	0.068	0.012	0.066	0.043	0.027	0.082	0.082	0.083	0.086	0.082	0.085	0.068	0.059	0.057	0.044	0.022	0.052	0.03	0.014	0.007	0.067	0.11	0.054	0.014	0.075	0.021	0.009	0.005	0.022	0.013
MtrunA17_Chr4g0009461/Medtr4g021270	0.012	0.041	0.045	0.074	0.029	0.018	0.041	0.031	0.011	0.092	0.014	0.066	0.116	0.05	0.038	0.072	0.054	0.045	0.052	0.056	0.016	0.051	0.048	0.023	0.062	0.062	0.057	0.081	0.098	0.133	0.044	0.062	0.072	0.061	0.023	0.044	0.032	0.016	0.02	0.046	0.056	0.055	0.015	0.048	0.024	0.006	0.004	0.029	0.01
MtrunA17_Chr4g0012691/Medtr4g027440	0.006	0.45	0.016	0.055	0.029	0.026	0.115	0.033	0.011	0.044	0.006	0.04	0.04	0.047	0.015	0.036	0.058	0.055	0.061	0.036	0.021	0.095	0.04	0.032	0.12	0.117	0.108	0.053	0.057	0.046	0.025	0.094	0.094	0.06	0.047	0.11	0.028	0.017	0.016	0.111	0.047	0.047	0.021	0.104	0.029	0.006	0.009	0.046	0.019
MtrunA17_Chr4g0012791/Medtr4g028610	0.015	0.091	0.023	0.044	0.019	0.017	0.127	0.031	0.012	0.037	0.004	0.03	0.031	0.052	0.035	0.03	0.04	0.039	0.045	0.032	0.025	0.127	0.05	0.018	0.113	0.115	0.107	0.043	0.043	0.042	0.025	0.096	0.101	0.049	0.026	0.108	0.025	0.017	0.02	0.131	0.05	0.036	0.016	0.111	0.032	0.01	0.009	0.038	0.018
MtrunA17_Chr4g0019471/Medtr4g039340	0.008	0.038	0.014	0.052	0.025	0.016	0.043	0.031	0.006	0.074	0.005	0.114	0.071	0.03	0.014	0.115	0.046	0.048	0.05	0.075	0.007	0.045	0.042	0.042	0.06	0.06	0.056	0.057	0.077	0.086	0.104	0.05	0.052	0.023	0.019	0.035	0.021	0.014	0.006	0.05	0.064	0.043	0.014	0.04	0.009	0.002	0	0.013	0.021
MtrunA17_Chr4g0019481/Medtr4g039380	0.002	0.038	0.011	0.053	0.02	0.014	0.039	0.031	0.006	0.071	0.003	0.108	0.068	0.03	0.012	0.116	0.046	0.041	0.046	0.075	0.006	0.045	0.044	0.03	0.056	0.055	0.056	0.057	0.068	0.086	0.098	0.05	0.052	0.023	0.015	0.035	0.024	0.012	0.006	0.046	0.064	0.04	0.012	0.04	0.01	0.004	0.002	0.011	0.021
Medtr4g039400	0.009	0.035	0.011	0.059	0.021	0.016	0.048	0.023	0.004	0.058	0.002	0.085	0.069	0.023	0.008	0.092	0.032	0.036	0.037	0.072	0.005	0.041	0.051	0.019	0.076	0.076	0.073	0.059	0.061	0.067	0.077	0.065	0.054	0.033	0.015	0.043	0.021	0.016	0.006	0.052	0.062	0.031	0.014	0.052	0.007	0.007	0.002	0.008	0.016
MtrunA17_Chr4g0019551/Medtr4g039640	0.002	0.026	0.009	0.042	0.018	0.014	0.036	0.028	0.008	0.064	0.005	0.091	0.063	0.028	0.01	0.104	0.046	0.041	0.04	0.068	0.007	0.039	0.04	0.024	0.056	0.055	0.052	0.048	0.082	0.076	0.086	0.05	0.057	0.026	0.015	0.035	0.024	0.012	0.008	0.046	0.055	0.03	0.012	0.036	0.008	0	0	0.017	0.021
MtrunA17_Chr4g0027991/Medtr4g057230	0.023	0.101	0.031	0.064	0.028	0.021	0.177	0.025	0.008	0.049	0.01	0.039	0.046	0.076	0.023	0.039	0.045	0.059	0.053	0.058	0.017	0.376	0.067	0.048	0.227	0.227	0.205	0.074	0.057	0.041	0.044	0.178	0.192	0.077	0.031	0.192	0.027	0.022	0.015	0.161	0.06	0.051	0.02	0.2	0.031	0.008	0.008	0.045	0.018
MtrunA17_Chr4g0029521/Medtr4g059870	0.012	0.022	0.013	0.018	0.021	0.311	0.018	0.023	0.034	0.026	0.025	0.018	0.019	0.026	0.012	0.012	0.031	0.019	0.03	0.024	0.013	0.018	0.025	0.013	0.024	0.024	0.033	0.048	0.032	0.02	0.018	0.024	0.015	0.026	0.023	0.018	0.083	0.274	0.022	0.021	0.034	0.029	0.276	0.019	0.03	0.026	0.028	0.023	0.01
MtrunA17_Chr4g0031161/Medtr4g063510	0.016	0.023	0.023	0.054	0.011	0.022	0.033	0.02	0.005	0.064	0.005	0.231	0.07	0.025	0.017	0.195	0.021	0.035	0.041	0.086	0.016	0.044	0.037	0.033	0.057	0.057	0.054	0.052	0.061	0.092	0.298	0.055	0.061	0.026	0.01	0.03	0.032	0.019	0.005	0.037	0.04	0.024	0.019	0.03	0.012	0.006	0.006	0.012	0.015
MtrunA17_Chr4g0032111/Medtr4g064873	0.025	0.045	0.015	0.09	0.029	0.022	0.066	0.032	0.002	0.074	0.009	0.08	0.2	0.045	0.015	0.071	0.043	0.048	0.065	0.095	0.006	0.057	0.046	0.066	0.088	0.088	0.085	0.112	0.113	0.22	0.061	0.066	0.066	0.038	0.02	0.066	0.03	0.02	0.011	0.058	0.081	0.062	0.018	0.089	0.009	0.004	0.004	0.013	0.017
MtrunA17_Chr4g0037041/Medtr4g073310	0.017	0.047	0.023	0.044	0.039	0.022	0.079	0.04	0.015	0.038	0.015	0.055	0.039	0.161	0.025	0.052	0.422	0.124	0.055	0.057	0.014	0.048	0.144	0.024	0.071	0.068	0.068	0.053	0.053	0.035	0.034	0.048	0.055	0.158	0.031	0.044	0.043	0.017	0.008	0.081	0.068	0.056	0.021	0.075	0.018	0.01	0.011	0.032	0.014
MtrunA17_Chr4g0037071/Medtr4g073340	0.025	0.035	0.034	0.029	0.027	0.011	0.035	0.016	0.014	0.029	0.009	0.024	0.012	0.03	0.041	0.018	0.033	0.024	0.039	0.009	0.107	0.028	0.019	0.011	0.025	0.025	0.021	0.016	0.014	0.014	0.022	0.034	0.03	0.033	0.022	0.029	0.03	0.009	0.019	0.029	0.031	0.033	0.008	0.026	0.03	0.016	0.019	0.035	0.015
MtrunA17_Chr4g0042091/Medtr4g081420	0.042	0.011	0.011	0.018	0.015	0.035	0.018	0.019	0.317	0.008	0.025	0.022	0.013	0.013	0.01	0.016	0.015	0.018	0.027	0.013	0.009	0.02	0.02	0.011	0.016	0.016	0.014	0.016	0.031	0.005	0.01	0.017	0.013	0.013	0.035	0.006	0.038	0.05	0.015	0.012	0.015	0.029	0.045	0.015	0.017	0.412	0.351	0.02	0.012
MtrunA17_Chr4g0043071/Medtr4g082980	0.024	0.097	0.024	0.038	0.029	0.014	0.062	0.027	0.011	0.029	0.003	0.023	0.015	0.022	0.017	0.02	0.032	0.035	0.022	0.021	0.024	0.062	0.021	0.022	0.041	0.041	0.05	0.015	0.017	0.015	0.016	0.055	0.054	0.018	0.024	0.065	0.016	0.013	0.017	0.054	0.016	0.028	0.012	0.049	0.024	0.004	0.002	0.048	0.016
MtrunA17_Chr4g0049671/Medtr4g093260	0.012	0.01	0.044	0.02	0.03	0.018	0.021	0.022	0.006	0.022	0.003	0.01	0.014	0.022	0.043	0.01	0.022	0.013	0.024	0.009	0.035	0.023	0.014	0.009	0.02	0.02	0.017	0.017	0.024	0.019	0.013	0.017	0.017	0.025	0.017	0.022	0.019	0.013	0.019	0.021	0.021	0.026	0.013	0.021	0.02	0.003	0.002	0.017	0.034
MtrunA17_Chr4g0049701/Medtr4g093270	0.008	0.017	0.046	0.023	0.043	0.034	0.03	0.058	0.006	0.034	0.01	0.015	0.025	0.038	0.043	0.01	0.03	0.018	0.057	0.015	0.015	0.037	0.044	0.018	0.041	0.041	0.039	0.037	0.04	0.022	0.008	0.023	0.026	0.04	0.022	0.029	0.03	0.026	0.016	0.024	0.031	0.033	0.023	0.038	0.027	0.008	0.011	0.027	0.035
Medtr4g093280	0.018	0.013	0.067	0.031	0.038	0.031	0.03	0.044	0.007	0.021	0.013	0.018	0.022	0.026	0.059	0.012	0.036	0.017	0.033	0.016	0.024	0.03	0.026	0.01	0.03	0.03	0.026	0.026	0.03	0.032	0.016	0.027	0.024	0.037	0.017	0.026	0.026	0.024	0.023	0.031	0.022	0.027	0.024	0.036	0.026	0.01	0.012	0.017	0.048
MtrunA17_Chr4g0049651/Medtr4g093510	0.018	0.009	0.063	0.028	0.027	0.022	0.019	0.026	0.004	0.024	0.015	0.016	0.018	0.029	0.056	0.009	0.023	0.021	0.038	0.013	0.03	0.025	0.02	0.011	0.023	0.023	0.016	0.024	0.035	0.02	0.017	0.016	0.018	0.038	0.016	0.02	0.019	0.014	0.02	0.02	0.028	0.025	0.015	0.02	0.017	0.007	0.01	0.014	0.051
MtrunA17_Chr4g0056091/Medtr4g100860	0.013	0.304	0.019	0.058	0.037	0.018	0.083	0.03	0.018	0.04	0.007	0.024	0.035	0.037	0.012	0.034	0.049	0.051	0.053	0.032	0.019	0.081	0.039	0.025	0.089	0.089	0.089	0.042	0.044	0.029	0.022	0.094	0.079	0.045	0.028	0.091	0.023	0.018	0.018	0.1	0.034	0.031	0.014	0.094	0.021	0.006	0.005	0.046	0.019
MtrunA17_Chr4g0057971/Medtr4g104230	0.014	0.005	0.003	0.002	0.001	0.012	0.002	0.001	0.03	0.008	0.08	0	0.004	0.007	0.002	0	0.008	0.01	0.015	0	<.001	0.011	0.007	0.006	0.007	0.007	0.005	0.012	0.015	0.004	0.005	0.004	0.004	0.014	0.024	0.005	0.01	0.022	0.008	0.006	0.007	0.016	0.017	0.004	0.024	0.03	0.032	0.009	0.005
MtrunA17_Chr4g0059921/Medtr4g107470	0.013	0.016	0.017	0.014	0.015	0.02	0.012	0.012	0.013	0.013	0.025	0.008	0.006	0.015	0.022	0.007	0.012	0.01	0.012	0.005	0.036	0.018	0.008	0.007	0.01	0.01	0.01	0.006	0.009	0.009	0.009	0.01	0.009	0.018	0.028	0.02	0.009	0.018	0.046	0.015	0.01	0.012	0.026	0.009	0.034	0.02	0.017	0.014	0.008
MtrunA17_Chr4g0061301/Medtr4g109340	0.024	0.133	0.028	0.032	0.022	0.014	0.034	0.016	0.016	0.02	0.006	0.023	0.02	0.033	0.021	0.02	0.031	0.022	0.023	0.025	0.022	0.053	0.03	0.015	0.051	0.051	0.053	0.024	0.028	0.019	0.027	0.047	0.049	0.045	0.033	0.064	0.023	0.012	0.018	0.041	0.014	0.024	0.014	0.05	0.036	0.01	0.013	0.039	0.03
MtrunA17_Chr4g0061421/Medtr4g109510	0.017	0.043	0.026	0.029	0.036	0.028	0.033	0.034	0.019	0.033	0.011	0.018	0.016	0.035	0.031	0.015	0.048	0.033	0.031	0.015	0.022	0.035	0.021	0.012	0.027	0.027	0.026	0.021	0.021	0.02	0.018	0.027	0.027	0.035	0.042	0.037	0.043	0.03	0.024	0.034	0.031	0.033	0.028	0.027	0.037	0.012	0.007	0.029	0.014
MtrunA17_Chr4g0072571/Medtr4g128340	0.023	0.061	0.021	0.12	0.035	0.035	0.092	0.038	0.012	0.095	0.007	0.069	0.093	0.037	0.014	0.057	0.051	0.08	0.1	0.076	0.012	0.088	0.057	0.046	0.133	0.132	0.134	0.105	0.137	0.073	0.05	0.082	0.083	0.053	0.028	0.058	0.035	0.025	0.008	0.093	0.175	0.074	0.026	0.116	0.022	0.018	0.015	0.03	0.021
MtrunA17_Chr4g0075321/Medtr4g132610	0.035	0.018	0.012	0.009	0.012	0.024	0.012	0.017	0.035	0.007	0.034	0.007	0.01	0.014	0.011	0.004	0.016	0.007	0.011	0.004	0.024	0.017	0.012	0.008	0.005	0.006	0.009	0.012	0.011	0.004	0.007	0.014	0.014	0.013	0.035	0.01	0.026	0.025	0.045	0.016	0.01	0.019	0.034	0.011	0.029	0.031	0.031	0.027	0.007
MtrunA17_Chr4g0075341/Medtr4g132670	0.102	0.035	0.022	0.009	0.036	0.02	0.021	0.032	0.036	0.013	0.001	0.015	0.021	0.026	0.015	0.01	0.017	0.018	0.025	0.017	0.018	0.036	0.029	0.018	0.016	0.018	0.03	0.034	0.022	0.012	0.024	0.029	0.019	0.027	0.021	0.024	0.056	0.018	0.016	0.037	0.024	0.027	0.02	0.021	0.022	0.024	0.02	0.035	0.01
MtrunA17_Chr5g0396031/Medtr5g008280	0.016	0.028	0.021	0.086	0.026	0.021	0.035	0.034	0.012	0.108	0.006	0.059	0.075	0.03	0.022	0.046	0.04	0.042	0.056	0.048	0.014	0.031	0.033	0.034	0.049	0.049	0.049	0.048	0.052	0.078	0.045	0.039	0.046	0.034	0.015	0.042	0.023	0.018	0.013	0.034	0.063	0.038	0.018	0.05	0.016	0.007	0.004	0.018	0.015
Medtr5g008310	0.013	0.034	0.019	0.113	0.026	0.023	0.042	0.024	0.012	0.122	0.005	0.045	0.082	0.03	0.023	0.053	0.052	0.044	0.073	0.05	0.019	0.038	0.039	0.025	0.06	0.06	0.05	0.052	0.064	0.079	0.04	0.046	0.047	0.034	0.021	0.044	0.023	0.021	0.016	0.042	0.066	0.046	0.021	0.05	0.013	0.014	0.007	0.032	0.007
Medtr5g008320	0.015	0.035	0.021	0.111	0.025	0.023	0.042	0.026	0.012	0.128	0.005	0.048	0.085	0.028	0.025	0.051	0.05	0.046	0.078	0.05	0.019	0.04	0.037	0.025	0.058	0.058	0.045	0.055	0.064	0.082	0.037	0.044	0.045	0.035	0.024	0.042	0.025	0.019	0.015	0.042	0.066	0.046	0.021	0.05	0.01	0.012	0.007	0.023	0.007
MtrunA17_Chr5g0399261/Medtr5g012630	0.016	0.222	0.021	0.035	0.027	0.019	0.074	0.025	0.02	0.022	0.004	0.016	0.021	0.032	0.011	0.019	0.033	0.031	0.031	0.02	0.014	0.065	0.041	0.015	0.068	0.068	0.068	0.028	0.031	0.018	0.017	0.075	0.059	0.048	0.027	0.057	0.015	0.013	0.008	0.08	0.022	0.023	0.018	0.076	0.02	0.003	0.001	0.059	0.016
MtrunA17_Chr5g0399611/Medtr5g013150	0.029	0.036	0.028	0.033	0.046	0.026	0.038	0.025	0.018	0.031	0.007	0.017	0.015	0.048	0.03	0.013	0.039	0.04	0.035	0.014	0.021	0.038	0.035	0.006	0.03	0.03	0.024	0.02	0.041	0.025	0.016	0.034	0.043	0.052	0.035	0.04	0.042	0.021	0.02	0.035	0.018	0.047	0.017	0.026	0.032	0.021	0.016	0.045	0.029
MtrunA17_Chr5g0400571/Medtr5g014400	0.02	0.051	0.034	0.071	0.052	0.03	0.062	0.068	0.02	0.069	0.008	0.052	0.09	0.054	0.031	0.048	0.085	0.052	0.116	0.051	0.01	0.081	0.063	0.027	0.082	0.089	0.087	0.122	0.186	0.078	0.035	0.052	0.073	0.058	0.024	0.056	0.063	0.025	0.014	0.052	0.078	0.09	0.029	0.066	0.022	0.019	0.023	0.041	0.031
MtrunA17_Chr5g0403241/Medtr5g018850	0.025	0.011	0.008	0.012	0.012	0.017	0.005	0.012	0.021	0.01	0.019	0.007	0.006	0.013	0.012	0.005	0.009	0.004	0.008	0.002	0.024	0.01	0.007	0.007	0.004	0.004	0.005	0.007	0.004	0.005	0.003	0.007	0.007	0.009	0.021	0.013	0.017	0.024	0.046	0.007	0.009	0.012	0.023	0.006	0.029	0.023	0.022	0.018	0.008
MtrunA17_Chr5g0406781/Medtr5g023870	0.008	0.021	0.009	0.028	0.007	0.008	0.017	0.005	0.004	0.021	0.003	0.048	0.019	0.008	0.008	0.044	0.012	0.02	0.026	0.013	0.011	0.018	0.038	0.047	0.018	0.018	0.023	0.017	0.04	0.023	0.029	0.03	0.03	0.014	0.009	0.023	0.02	0.005	0.006	0.016	0.029	0.01	0.006	0.024	0.006	0.006	0.004	0.008	0.019
Medtr5g023880	0.005	0.026	0.011	0.034	0.012	0.013	0.028	0.01	0.008	0.035	0.014	0.061	0.034	0.02	0.014	0.058	0.034	0.025	0.024	0.02	0.019	0.031	0.023	0.055	0.04	0.04	0.028	0.034	0.062	0.037	0.04	0.032	0.037	0.011	0.012	0.028	0.027	0.013	0.01	0.023	0.029	0.024	0.012	0.028	0.011	0.008	0.006	0.01	0.021
Medtr5g023900	0.01	0.025	0.018	0.031	0.014	0.013	0.025	0.013	0.009	0.035	0.01	0.073	0.041	0.02	0.023	0.051	0.035	0.025	0.024	0.014	0.02	0.03	0.023	0.06	0.031	0.031	0.023	0.039	0.06	0.054	0.033	0.036	0.041	0.02	0.012	0.03	0.024	0.011	0.012	0.024	0.03	0.022	0.012	0.025	0.013	0.01	0.01	0.016	0.018
MtrunA17_Chr5g0406791/Medtr5g023910	0.023	0.043	0.013	0.043	0.038	0.026	0.067	0.045	0.013	0.055	0.003	0.049	0.051	0.05	0.007	0.043	0.056	0.048	0.068	0.076	0.018	0.05	0.063	0.024	0.064	0.063	0.071	0.081	0.067	0.052	0.027	0.057	0.062	0.074	0.028	0.051	0.046	0.022	0.012	0.049	0.096	0.046	0.019	0.059	0.023	0.014	0.005	0.03	0.028
MtrunA17_Chr5g0409061/Medtr5g026530	0.009	0.019	0.002	0.018	0.01	0.017	0.021	0.003	0.004	0.019	0.002	0.029	0.021	0.003	0.004	0.012	0.01	0.003	0.037	0.061	<.001	0.016	0.004	0.054	0.022	0.022	0.017	0.025	0.037	0.045	0.038	0.02	0.025	0.006	0.004	0.013	0.027	0.017	0.002	0.011	0.03	0.013	0.017	0.028	0.002	0.007	0.004	0.006	0.016
MtrunA17_Chr5g0418821/Medtr5g043930	0.035	0.117	0.025	0.02	0.028	0.016	0.058	0.02	0.019	0.015	0.003	0.014	0.015	0.028	0.019	0.014	0.027	0.037	0.022	0.024	0.035	0.067	0.021	0.022	0.044	0.044	0.044	0.02	0.014	0.019	0.012	0.059	0.055	0.023	0.029	0.071	0.033	0.012	0.019	0.056	0.012	0.025	0.015	0.047	0.027	0.013	0.005	0.042	0.027
MtrunA17_Chr5g0423491/Medtr5g056450	0.017	0.031	0.014	0.074	0.019	0.023	0.039	0.024	0.012	0.066	0.009	0.574	0.084	0.026	0.01	0.436	0.035	0.045	0.041	0.097	0.01	0.043	0.04	0.065	0.063	0.063	0.059	0.057	0.067	0.087	0.251	0.06	0.062	0.047	0.013	0.036	0.023	0.02	0.006	0.034	0.044	0.03	0.022	0.055	0.01	0.006	0.01	0.015	0.018
MtrunA17_Chr5g0425411/Medtr5g062300	0.014	0.112	0.024	0.052	0.019	0.027	0.204	0.026	0.007	0.048	0.007	0.046	0.035	0.05	0.023	0.037	0.056	0.063	0.055	0.04	0.012	0.134	0.055	0.028	0.161	0.161	0.156	0.059	0.066	0.043	0.042	0.121	0.136	0.06	0.032	0.104	0.045	0.029	0.01	0.175	0.063	0.038	0.028	0.152	0.027	0.003	0.005	0.046	0.017
MtrunA17_Chr5g0434121/Medtr5g077370	0.011	0.06	0.033	0.216	0.038	0.019	0.054	0.039	0.007	0.403	0.008	0.079	0.1	0.038	0.025	0.07	0.06	0.047	0.087	0.071	0.017	0.053	0.038	0.026	0.071	0.07	0.068	0.066	0.071	0.092	0.056	0.06	0.055	0.045	0.024	0.058	0.034	0.015	0.01	0.051	0.09	0.041	0.012	0.069	0.021	0.012	0.012	0.023	0.009
MtrunA17_Chr5g0434391/Medtr5g077800	0.024	0.029	0.033	0.039	0.035	0.029	0.038	0.048	0.021	0.047	0.01	0.03	0.034	0.043	0.031	0.025	0.049	0.062	0.042	0.036	0.013	0.03	0.037	0.015	0.059	0.061	0.05	0.051	0.036	0.023	0.022	0.042	0.038	0.04	0.021	0.03	0.052	0.029	0.022	0.038	0.048	0.037	0.027	0.057	0.027	0.018	0.016	0.033	0.019
MtrunA17_Chr5g0435711/Medtr5g080660	0.026	0.033	0.024	0.098	0.032	0.023	0.051	0.031	0.016	0.107	0.008	0.073	0.18	0.046	0.027	0.065	0.044	0.048	0.058	0.074	0.015	0.054	0.056	0.039	0.066	0.066	0.067	0.083	0.125	0.169	0.056	0.081	0.094	0.052	0.017	0.055	0.035	0.023	0.012	0.046	0.067	0.048	0.023	0.064	0.02	0.013	0.009	0.027	0.016
MtrunA17_Chr5g0447971/Medtr5g097950	0.004	0.023	0.059	0.031	0.032	0.024	0.029	0.042	0.002	0.031	0.006	0.029	0.021	0.035	0.057	0.023	0.041	0.026	0.037	0.018	0.02	0.031	0.032	0.007	0.025	0.025	0.027	0.016	0.024	0.027	0.018	0.026	0.028	0.043	0.019	0.025	0.025	0.029	0.026	0.03	0.031	0.033	0.026	0.028	0.037	0.006	0.006	0.027	0.052
MtrunA17_Chr5g0448221/Medtr5g098470	0.019	0.05	0.026	0.052	0.04	0.027	0.056	0.035	0.02	0.047	0.011	0.046	0.047	0.054	0.013	0.065	0.078	0.061	0.07	0.048	0.028	0.054	0.061	0.025	0.069	0.069	0.077	0.064	0.078	0.046	0.041	0.047	0.052	0.08	0.022	0.046	0.067	0.034	0.011	0.052	0.065	0.042	0.032	0.064	0.027	0.015	0.007	0.046	0.018
MtrunA17_Chr5g0448611/Medtr5g099040	0.013	0.114	0.019	0.057	0.027	0.026	0.184	0.034	0.006	0.047	0.01	0.042	0.033	0.066	0.017	0.037	0.067	0.049	0.048	0.032	0.017	0.138	0.064	0.025	0.146	0.146	0.151	0.047	0.06	0.043	0.033	0.118	0.126	0.067	0.03	0.101	0.053	0.026	0.012	0.166	0.06	0.043	0.028	0.136	0.025	0.003	0.003	0.047	0.025
MtrunA17_Chr6g0452881/Medtr6g011450	0.013	0.026	0.028	0.016	0.027	0.011	0.023	0.013	0.007	0.015	0.006	0.012	0.011	0.023	0.036	0.01	0.024	0.02	0.032	0.007	0.209	0.021	0.013	0.005	0.018	0.018	0.016	0.01	0.011	0.012	0.012	0.02	0.019	0.028	0.018	0.02	0.018	0.009	0.02	0.02	0.016	0.023	0.008	0.019	0.033	0.012	0.014	0.026	0.012
MtrunA17_Chr6g0481281/Medtr6g081160	0.013	0.026	0.023	0.035	0.05	0.013	0.038	0.038	0.015	0.032	0.003	0.029	0.023	0.079	0.021	0.017	0.154	0.078	0.031	0.033	0.013	0.039	0.077	0.02	0.042	0.042	0.039	0.037	0.041	0.033	0.021	0.03	0.038	0.104	0.006	0.036	0.032	0.019	0.01	0.044	0.046	0.029	0.014	0.041	0.016	0.012	0.009	0.02	0.034
MtrunA17_Chr7g0222361/Medtr7g022250	0.014	0.05	0.027	0.135	0.048	0.023	0.05	0.037	0.014	0.142	0.003	0.108	0.101	0.043	0.025	0.073	0.048	0.04	0.069	0.074	0.02	0.067	0.065	0.031	0.066	0.062	0.059	0.089	0.097	0.102	0.068	0.076	0.078	0.049	0.019	0.049	0.033	0.02	0.012	0.042	0.087	0.039	0.023	0.061	0.032	0.011	0.009	0.026	0.016
MtrunA17_Chr7g0222371/Medtr7g022270	0.013	0.044	0.016	0.078	0.03	0.02	0.05	0.027	0.009	0.083	0.001	0.069	0.083	0.035	0.015	0.052	0.042	0.046	0.047	0.066	0.013	0.051	0.054	0.037	0.067	0.063	0.06	0.075	0.076	0.089	0.065	0.074	0.068	0.045	0.018	0.043	0.024	0.016	0.008	0.04	0.073	0.036	0.018	0.069	0.023	0.008	0.006	0.025	0.002
MtrunA17_Chr7g0222661/Medtr7g022960	0.019	0.029	0.03	0.121	0.037	0.022	0.05	0.045	0.009	0.148	0.007	0.054	0.082	0.044	0.026	0.064	0.05	0.045	0.071	0.054	0.019	0.039	0.048	0.025	0.056	0.056	0.044	0.057	0.059	0.074	0.063	0.048	0.047	0.046	0.025	0.043	0.022	0.02	0.021	0.035	0.076	0.037	0.017	0.05	0.02	0.008	0.005	0.017	0.017
Medtr7g022980	0.017	0.039	0.026	0.131	0.039	0.026	0.052	0.045	0.009	0.142	0.012	0.06	0.099	0.048	0.024	0.067	0.057	0.044	0.075	0.056	0.016	0.05	0.047	0.03	0.07	0.07	0.059	0.066	0.067	0.088	0.058	0.057	0.064	0.047	0.021	0.053	0.024	0.023	0.022	0.049	0.078	0.038	0.019	0.066	0.017	0.006	0.005	0.017	0.022
MtrunA17_Chr7g0222671/Medtr7g023010	0.017	0.04	0.024	0.128	0.037	0.025	0.061	0.042	0.01	0.142	0.01	0.061	0.097	0.049	0.022	0.065	0.058	0.045	0.082	0.057	0.016	0.051	0.045	0.027	0.072	0.072	0.057	0.07	0.069	0.085	0.056	0.061	0.069	0.048	0.023	0.05	0.023	0.023	0.021	0.05	0.08	0.041	0.019	0.062	0.018	0.007	0.005	0.018	0.02
MtrunA17_Chr7g0222831/Medtr7g023560	0.016	0.099	0.015	0.074	0.041	0.029	0.191	0.033	0.01	0.075	0.012	0.069	0.077	0.049	0.014	0.058	0.065	0.048	0.065	0.073	0.012	0.216	0.072	0.059	0.419	0.427	0.362	0.084	0.09	0.071	0.053	0.203	0.212	0.071	0.03	0.181	0.05	0.027	0.011	0.166	0.078	0.057	0.025	0.551	0.024	0.008	0.01	0.036	0.017
MtrunA17_Chr7g0224221/Medtr7g026977	0.015	0.048	0.027	0.11	0.023	0.023	0.042	0.028	0.007	0.117	0.004	0.05	0.093	0.036	0.027	0.056	0.047	0.042	0.064	0.049	0.025	0.034	0.034	0.023	0.049	0.048	0.046	0.057	0.061	0.084	0.046	0.055	0.053	0.036	0.022	0.049	0.025	0.017	0.022	0.039	0.058	0.042	0.015	0.046	0.015	0.011	0.006	0.021	0.011
MtrunA17_Chr7g0225091/Medtr7g028890	0.007	0.064	0.032	0.115	0.045	0.025	0.065	0.044	0.009	0.117	0.008	0.118	0.116	0.049	0.029	0.083	0.042	0.042	0.066	0.071	0.015	0.063	0.069	0.037	0.078	0.078	0.075	0.072	0.108	0.096	0.061	0.086	0.092	0.054	0.021	0.053	0.029	0.022	0.012	0.053	0.088	0.044	0.024	0.079	0.03	0.011	0.009	0.031	0.016
MtrunA17_Chr7g0225121/Medtr7g028915	0.011	0.051	0.022	0.119	0.026	0.016	0.05	0.023	0.005	0.126	0.004	0.099	0.115	0.036	0.021	0.076	0.045	0.045	0.064	0.069	0.015	0.068	0.058	0.024	0.072	0.068	0.061	0.069	0.091	0.092	0.061	0.076	0.082	0.045	0.023	0.052	0.031	0.014	0.011	0.041	0.089	0.044	0.014	0.066	0.027	0.009	0.007	0.028	0.009
Medtr7g029090	0.01	0.022	0.041	0.037	0.088	0.028	0.033	0.071	0.011	0.064	0.003	0.057	0.051	0.046	0.035	0.053	0.042	0.049	0.067	0.04	0.015	0.036	0.035	0.037	0.04	0.04	0.029	0.051	0.057	0.038	0.047	0.025	0.027	0.04	0.015	0.042	0.036	0.026	0.01	0.033	0.051	0.028	0.024	0.053	0.009	0.016	0.014	0.013	0.032
MtrunA17_Chr7g0225251/Medtr7g029095	0.011	0.026	0.046	0.034	0.076	0.021	0.017	0.071	0.007	0.047	0.003	0.03	0.023	0.039	0.032	0.024	0.028	0.036	0.051	0.02	0.022	0.034	0.022	0.019	0.027	0.031	0.013	0.034	0.042	0.019	0.028	0.009	0.013	0.027	0.008	0.022	0.034	0.024	0.01	0.016	0.036	0.026	0.022	0.032	0.013	0.011	0.011	0.019	0.034
MtrunA17_Chr7g0235691/Medtr7g056183	0.016	0.022	0.037	0.025	0.027	0.013	0.025	0.011	0.014	0.03	0.01	0.038	0.021	0.012	0.037	0.027	0.019	0.024	0.029	0.013	0.016	0.027	0.018	0.015	0.012	0.012	0.012	0.021	0.031	0.03	0.029	0.016	0.014	0.019	0.026	0.023	0.016	0.013	0.02	0.033	0.018	0.027	0.011	0.021	0.018	0.006	0.004	0.02	0.027
MtrunA17_Chr7g0239441/Medtr7g063220	0.019	0.04	0.015	0.091	0.017	0.029	0.07	0.019	0.006	0.096	0.005	0.06	0.193	0.032	0.016	0.061	0.048	0.05	0.064	0.098	0.008	0.057	0.056	0.045	0.085	0.084	0.095	0.11	0.141	0.197	0.051	0.08	0.096	0.045	0.019	0.064	0.035	0.022	0.009	0.051	0.078	0.05	0.022	0.078	0.013	0.008	0.006	0.022	0.012
MtrunA17_Chr7g0241531/Medtr7g066710	0.016	0.022	0.038	0.024	0.025	0.013	0.025	0.011	0.014	0.03	0.009	0.038	0.021	0.012	0.037	0.027	0.021	0.024	0.029	0.013	0.017	0.025	0.018	0.015	0.012	0.012	0.012	0.023	0.031	0.03	0.029	0.016	0.014	0.019	0.026	0.023	0.018	0.013	0.019	0.033	0.018	0.032	0.011	0.019	0.016	0.007	0.004	0.018	0.027
MtrunA17_Chr7g0245981/Medtr7g075170	0.015	0.014	0.045	0.015	0.024	0.012	0.01	0.042	0.005	0.027	0.014	0.015	0.018	0.026	0.052	0.01	0.016	0.024	0.016	0.007	0.035	0.02	0.023	0.006	0.009	0.009	0.013	0.013	0.017	0.02	0.009	0.01	0.01	0.032	0.026	0.015	0.017	0.007	0.026	0.017	0.012	0.032	0.007	0.012	0.036	0.005	0.006	0.035	0.077
MtrunA17_Chr7g0246011/Medtr7g075185	0.015	0.013	0.038	0.017	0.025	0.012	0.006	0.033	0.007	0.022	0.012	0.009	0.013	0.024	0.053	0.008	0.01	0.026	0.02	0.006	0.032	0.015	0.017	0.006	0.01	0.01	0.01	0.009	0.013	0.014	0.012	0.01	0.01	0.034	0.027	0.015	0.016	0.009	0.03	0.015	0.012	0.022	0.008	0.016	0.033	0.007	0.008	0.032	0.062
MtrunA17_Chr7g0251581/Medtr7g083210	0.007	0.04	0.021	0.112	0.035	0.021	0.038	0.025	0.009	0.119	0.01	0.079	0.095	0.019	0.019	0.066	0.032	0.035	0.089	0.083	0.01	0.044	0.032	0.04	0.073	0.073	0.07	0.06	0.073	0.089	0.069	0.05	0.049	0.029	0.024	0.047	0.025	0.019	0.008	0.045	0.076	0.047	0.017	0.056	0.015	0.01	0.001	0.018	0.002
MtrunA17_Chr7g0254221/Medtr7g086860	0.015	0.042	0.008	0.114	0.029	0.022	0.038	0.035	0.006	0.117	0.009	0.098	0.095	0.026	0.007	0.07	0.031	0.041	0.077	0.102	0.007	0.037	0.039	0.041	0.066	0.066	0.079	0.062	0.08	0.102	0.065	0.056	0.058	0.036	0.022	0.048	0.022	0.018	0.006	0.048	0.079	0.042	0.015	0.054	0.012	0.006	0.002	0.022	0.01
MtrunA17_Chr7g0255971/Medtr7g089440	0.048	0.035	0.033	0.032	0.023	0.029	0.028	0.024	0.03	0.024	0.005	0.021	0.025	0.045	0.019	0.019	0.028	0.026	0.041	0.023	0.021	0.034	0.03	0.014	0.018	0.018	0.016	0.039	0.018	0.025	0.017	0.034	0.025	0.027	0.028	0.029	0.063	0.028	0.017	0.022	0.039	0.054	0.031	0.024	0.037	0.017	0.009	0.054	0.017
MtrunA17_Chr7g0257681/Medtr7g091810	0.667	0.017	0.014	0.013	0.025	0.013	0.021	0.017	0.032	0.004	0.009	0.014	0.019	0.013	0.009	0.014	0.016	0.017	0.035	0.028	0.019	0.029	0.005	0	0.012	0.012	0.015	0.017	0.017	0.016	0.012	0.018	0.02	0.022	0.005	0.014	0.038	0.013	0.014	0.025	0.014	0.031	0.009	0.016	0.017	0.034	0.015	0.022	0.006
MtrunA17_Chr7g0263131/Medtr7g100100	0.02	0.105	0.02	0.071	0.033	0.028	0.192	0.045	0.012	0.058	0.013	0.058	0.066	0.05	0.016	0.054	0.066	0.073	0.078	0.096	0.011	0.225	0.068	0.069	0.581	0.592	0.525	0.094	0.082	0.064	0.066	0.206	0.211	0.065	0.025	0.157	0.033	0.024	0.009	0.179	0.066	0.049	0.022	0.342	0.025	0.015	0.011	0.051	0.015
MtrunA17_Chr7g0265781/Medtr7g103840	0.018	0.028	0.015	0.023	0.012	0.012	0.013	0.012	0.016	0.016	0.005	0.011	0.007	0.022	0.021	0.008	0.02	0.017	0.013	0.005	0.543	0.015	0.013	0.008	0.016	0.016	0.013	0.01	0.012	0.007	0.011	0.011	0.01	0.024	0.019	0.02	0.023	0.014	0.022	0.016	0.015	0.018	0.013	0.012	0.032	0.009	0.006	0.022	0.014
MtrunA17_Chr7g0270481/Medtr7g110170	0.018	0.034	0.034	0.018	0.019	0.025	0.017	0.021	0.025	0.026	0.024	0.016	0.008	0.025	0.031	0.014	0.014	0.02	0.019	0.012	0.017	0.024	0.013	0.007	0.018	0.016	0.015	0.009	0.026	0.015	0.01	0.022	0.022	0.02	0.048	0.033	0.033	0.04	0.031	0.019	0.019	0.027	0.037	0.019	0.054	0.026	0.015	0.021	0.017
MtrunA17_Chr7g0271341/Medtr7g111520	0.037	0.035	0.019	0.025	0.029	0.033	0.035	0.03	0.012	0.035	0.007	0.017	0.014	0.05	0.028	0.008	0.044	0.059	0.036	0.011	0.026	0.036	0.026	0.015	0.033	0.033	0.024	0.041	0.025	0.024	0.017	0.035	0.024	0.047	0.042	0.033	0.033	0.026	0.018	0.031	0.047	0.032	0.033	0.02	0.05	0.024	0.012	0.058	0.02
MtrunA17_Chr7g0271741/Medtr7g112060	0.013	0.036	0.032	0.054	0.026	0.02	0.035	0.026	0.014	0.044	0.01	0.045	0.052	0.033	0.021	0.034	0.042	0.054	0.044	0.029	0.006	0.037	0.034	0.057	0.056	0.06	0.04	0.037	0.055	0.032	0.027	0.046	0.036	0.049	0.026	0.03	0.042	0.017	0.008	0.037	0.06	0.037	0.021	0.036	0.014	0.008	0.014	0.025	0.028
MtrunA17_Chr8g0342421/Medtr8g017210	0.013	0.03	0.013	0.02	0.02	0.445	0.019	0.021	0.04	0.026	0.035	0.019	0.018	0.025	0.01	0.014	0.031	0.021	0.036	0.025	0.01	0.019	0.022	0.013	0.025	0.024	0.03	0.046	0.027	0.019	0.017	0.023	0.02	0.026	0.036	0.017	0.083	0.28	0.023	0.025	0.036	0.028	0.285	0.018	0.05	0.031	0.033	0.031	0.012
MtrunA17_Chr8g0355141/Medtr8g043980	0.013	0.02	0.02	0.025	0.017	0.011	0.018	0.018	0.016	0.02	0.002	0.012	0.01	0.023	0.025	0.016	0.012	0.011	0.023	0.008	0.036	0.022	0.011	0.016	0.009	0.009	0.01	0.022	0.011	0.013	0.018	0.017	0.015	0.015	0.029	0.021	0.011	0.009	0.026	0.017	0.018	0.031	0.012	0.015	0.026	0.01	0.008	0.023	0.011
Medtr8g078490	0.034	0.015	0.01	0.009	0.01	0.023	0.007	0.012	0.029	0.006	0.029	0.005	0.01	0.016	0.011	0.006	0.016	0.01	0.007	0.007	0.022	0.014	0.014	0.01	0.006	0.007	0.007	0.012	0.01	0.004	0.004	0.007	0.01	0.013	0.028	0.015	0.025	0.023	0.049	0.011	0.006	0.017	0.026	0.011	0.028	0.026	0.028	0.017	0.007
MtrunA17_Chr8g0373841/Medtr8g078700	0.067	0.015	0.019	0.017	0.022	0.035	0.012	0.023	0.036	0.009	0.021	0.009	0.021	0.014	0.014	0.007	0.016	0.01	0.01	0.012	0.016	0.016	0.021	0.018	0.013	0.013	0.017	0.024	0.015	0.005	0.011	0.008	0.011	0.016	0.033	0.016	0.053	0.026	0.013	0.016	0.016	0.024	0.041	0.01	0.027	0.05	0.041	0.022	0.016
MtrunA17_Chr8g0377811/Medtr8g081010	0.023	0.031	0.028	0.019	0.027	0.039	0.01	0.027	0.026	0.017	0.034	0.012	0.01	0.028	0.027	0.013	0.018	0.016	0.027	0.006	0.029	0.024	0.017	0.008	0.019	0.019	0.015	0.021	0.017	0.015	0.022	0.015	0.014	0.027	0.044	0.023	0.025	0.04	0.051	0.014	0.014	0.038	0.052	0.016	0.043	0.03	0.027	0.036	0.012
MtrunA17_Chr8g0378341/Medtr8g085380	0.029	0.035	0.031	0.031	0.029	0.03	0.032	0.033	0.022	0.026	0.001	0.027	0.021	0.029	0.037	0.02	0.048	0.044	0.046	0.014	0.033	0.034	0.021	0.014	0.024	0.024	0.026	0.036	0.029	0.026	0.025	0.023	0.018	0.044	0.029	0.044	0.037	0.025	0.017	0.026	0.026	0.068	0.024	0.03	0.021	0.014	0.011	0.046	0.02
MtrunA17_Chr8g0392331/Medtr8g106220	0.029	0.041	0.016	0.023	0.023	0.018	0.03	0.027	0.02	0.03	0.011	0.022	0.016	0.034	0.016	0.018	0.043	0.043	0.034	0.017	0.029	0.034	0.036	0.012	0.029	0.027	0.025	0.023	0.032	0.019	0.022	0.022	0.028	0.037	0.033	0.043	0.037	0.021	0.016	0.026	0.03	0.038	0.02	0.025	0.028	0.011	0.007	0.049	0.013
MtrunA17_Chr8R0156030/Medtr8g466760	0.023	0.037	0.023	0.135	0.032	0.02	0.051	0.037	0.011	0.157	0.005	0.066	0.103	0.054	0.022	0.059	0.056	0.049	0.079	0.059	0.02	0.043	0.049	0.031	0.06	0.06	0.055	0.067	0.076	0.09	0.061	0.058	0.062	0.045	0.026	0.049	0.028	0.021	0.02	0.051	0.083	0.051	0.018	0.065	0.019	0.011	0.006	0.03	0.012
MtrunA17_Chr1g0162971	0.013	0.019	0.014	0.02	0.022	0.285	0.018	0.023	0.046	0.029	0.034	0.02	0.017	0.024	0.015	0.02	0.031	0.019	0.04	0.026	0.011	0.014	0.025	0.015	0.026	0.026	0.033	0.053	0.037	0.02	0.022	0.022	0.021	0.029	0.029	0.019	0.107	0.374	0.019	0.025	0.036	0.041	0.476	0.023	0.035	0.041	0.04	0.017	0.012
MtrunA17_Chr1g0163001	0.013	0.02	0.011	0.018	0.021	0.282	0.017	0.025	0.048	0.025	0.044	0.017	0.016	0.023	0.014	0.017	0.022	0.014	0.031	0.022	0.014	0.016	0.02	0.013	0.022	0.022	0.03	0.046	0.032	0.019	0.019	0.023	0.02	0.022	0.02	0.015	0.083	0.552	0.021	0.022	0.035	0.031	0.4	0.021	0.034	0.042	0.035	0.019	0.009
MtrunA17_Chr1g0164501	0.037	0.01	0.003	0.02	0.031	0.03	0.026	0.012	0.018	0.016	0.018	0.014	0.016	0.011	0.009	0.01	0.015	0.022	0.014	0.026	0.009	0.015	0.027	0.017	0.018	0.021	0.022	0.033	0.041	0.029	0.01	0.025	0.033	0.026	0.015	0.013	0.055	0.036	0.009	0.028	0.017	0.013	0.035	0.023	0.013	0.017	0.019	0.025	0.016
MtrunA17_Chr1g0164511	0.043	0.017	0.005	0.023	0.035	0.033	0.023	0.015	0.017	0.016	0.015	0.011	0.014	0.017	0.01	0.009	0.016	0.022	0.024	0.02	0.014	0.013	0.023	0.013	0.015	0.018	0.018	0.028	0.038	0.024	0.009	0.022	0.037	0.023	0.025	0.013	0.067	0.04	0.014	0.025	0.015	0.019	0.038	0.022	0.018	0.02	0.026	0.034	0.018
MtrunA17_Chr1g0164521	0.016	0	0.002	0.009	0.01	0.013	0.011	0.005	0.016	0.013	0.009	0.005	0.009	0.008	0.004	0.005	0.02	0.011	0.018	0.031	0.004	0.006	0.008	0.014	0.01	0.01	0.01	0.014	0.029	0.013	0.011	0.004	0.009	0.006	0.002	0.002	0.026	0.011	0.003	0.014	0.037	0.007	0.006	0.004	0.002	0.01	0.01	0.006	0.019
MtrunA17_Chr1g0169561	0.015	0.05	0.028	0.05	0.049	0.028	0.084	0.045	0.011	0.049	0.005	0.039	0.046	0.939	0.026	0.039	0.159	0.132	0.054	0.044	0.017	0.061	0.246	0.033	0.061	0.058	0.052	0.058	0.051	0.036	0.038	0.064	0.055	0.262	0.023	0.04	0.052	0.027	0.018	0.077	0.048	0.046	0.024	0.054	0.025	0.011	0.016	0.05	0.028
MtrunA17_Chr1g0172961	0.021	0.051	0.026	0.037	0.042	0.024	0.068	0.043	0.005	0.042	0.009	0.051	0.038	0.155	0.017	0.052	0.38	0.125	0.053	0.042	0.022	0.046	0.13	0.024	0.063	0.06	0.054	0.051	0.059	0.036	0.031	0.056	0.064	0.136	0.025	0.051	0.045	0.018	0.008	0.059	0.051	0.048	0.021	0.056	0.02	0.012	0.012	0.036	0.025
MtrunA17_Chr1g0173841	0.034	0.04	0.02	0.03	0.024	0.076	0.042	0.021	0.033	0.032	0.008	0.013	0.026	0.039	0.016	0.018	0.041	0.043	0.043	0.035	0.021	0.026	0.044	0.025	0.021	0.021	0.021	0.041	0.044	0.025	0.02	0.028	0.023	0.039	0.032	0.022	0.344	0.064	0.01	0.033	0.037	0.044	0.066	0.026	0.033	0.031	0.019	0.049	0.023
MtrunA17_Chr1g0174871	0.017	0.047	0.035	0.043	0.05	0.023	0.053	0.053	0.01	0.04	0.004	0.026	0.037	0.184	0.035	0.026	0.181	0.474	0.059	0.06	0.017	0.042	0.148	0.017	0.065	0.058	0.065	0.065	0.063	0.039	0.033	0.054	0.062	0.15	0.019	0.051	0.042	0.016	0.013	0.071	0.053	0.053	0.019	0.044	0.023	0.016	0.014	0.043	0.034
MtrunA17_Chr1g0181381	0.014	0.02	0.013	0.018	0.017	0.31	0.019	0.018	0.043	0.023	0.044	0.018	0.019	0.027	0.013	0.014	0.029	0.019	0.032	0.025	0.012	0.019	0.025	0.013	0.025	0.025	0.033	0.053	0.033	0.022	0.018	0.02	0.017	0.026	0.025	0.02	0.084	0.305	0.018	0.019	0.036	0.025	0.329	0.022	0.044	0.038	0.032	0.024	0.012
MtrunA17_Chr1g0185121	0.01	0.028	0.014	0.022	0.025	0.347	0.023	0.023	0.037	0.031	0.039	0.024	0.024	0.032	0.014	0.018	0.034	0.026	0.041	0.029	0.011	0.02	0.029	0.017	0.03	0.03	0.035	0.051	0.035	0.022	0.026	0.022	0.021	0.028	0.022	0.017	0.103	0.245	0.022	0.026	0.04	0.03	0.263	0.023	0.035	0.024	0.023	0.023	0.011
MtrunA17_Chr1g0187541/Medtr1g075840	0.008	0.035	0.014	0.051	0.025	0.016	0.041	0.045	0.012	0.058	0.018	0.215	0.096	0.035	0.016	0.197	0.048	0.057	0.055	0.108	0.012	0.033	0.041	0.035	0.04	0.04	0.036	0.068	0.084	0.102	0.32	0.049	0.051	0.04	0.018	0.024	0.033	0.012	0.006	0.045	0.046	0.025	0.012	0.035	0.014	0.006	0.004	0.017	0.018
MtrunA17_Chr1g0187701/Medtr1g076050	0.008	0.027	0.016	0.06	0.017	0.027	0.033	0.035	0.01	0.08	0.009	0.217	0.068	0.037	0.012	0.201	0.04	0.041	0.047	0.087	0.013	0.037	0.056	0.043	0.071	0.071	0.08	0.065	0.059	0.082	0.364	0.048	0.046	0.033	0.019	0.029	0.043	0.018	0.007	0.04	0.032	0.022	0.02	0.041	0.013	0.011	0.008	0.019	0.018
MtrunA17_Chr1g0191991	0.013	0.025	0.015	0.016	0.019	0.287	0.018	0.023	0.045	0.025	0.036	0.018	0.018	0.025	0.011	0.015	0.029	0.021	0.032	0.022	0.012	0.019	0.023	0.014	0.026	0.026	0.031	0.043	0.031	0.017	0.022	0.022	0.02	0.023	0.033	0.017	0.094	0.253	0.027	0.026	0.033	0.028	0.27	0.021	0.036	0.029	0.031	0.029	0.011
MtrunA17_Chr1g0200421	0.026	0.034	0.018	0.026	0.024	0.08	0.021	0.022	0.03	0.028	0.01	0.014	0.024	0.03	0.02	0.016	0.042	0.029	0.036	0.033	0.018	0.027	0.025	0.021	0.024	0.024	0.021	0.045	0.032	0.024	0.02	0.019	0.02	0.032	0.03	0.02	0.13	0.069	0.02	0.028	0.02	0.032	0.078	0.02	0.032	0.021	0.02	0.027	0.013
MtrunA17_Chr1g0209561	0.024	0.048	0.022	0.102	0.033	0.021	0.044	0.04	0.017	0.122	0.007	0.059	0.09	0.028	0.024	0.053	0.033	0.039	0.107	0.05	0.017	0.048	0.033	0.021	0.045	0.045	0.042	0.079	0.071	0.093	0.054	0.047	0.053	0.037	0.032	0.061	0.038	0.02	0.015	0.045	0.079	0.062	0.021	0.061	0.025	0.015	0.011	0.038	0.01
MtrunA17_Chr2g0277381	0.036	0.034	0.027	0.04	0.032	0.022	0.042	0.032	0.023	0.04	0.005	0.031	0.021	0.079	0.019	0.026	0.04	0.043	0.048	0.016	0.025	0.054	0.029	0.005	0.033	0.033	0.033	0.047	0.037	0.023	0.022	0.033	0.03	0.043	0.029	0.032	0.039	0.022	0.008	0.053	0.026	0.067	0.021	0.039	0.024	0.013	0.011	0.054	0.019
MtrunA17_Chr2g0320341	0.029	0.048	0.016	0.031	0.034	0.082	0.034	0.034	0.025	0.036	0.002	0.024	0.03	0.039	0.017	0.031	0.05	0.04	0.053	0.037	0.021	0.027	0.036	0.022	0.027	0.027	0.018	0.045	0.04	0.029	0.029	0.017	0.02	0.043	0.03	0.03	0.145	0.065	0.016	0.04	0.042	0.053	0.071	0.026	0.022	0.023	0.019	0.033	0.008
MtrunA17_Chr2g0321291	0.042	0.045	0.016	0.025	0.027	0.093	0.04	0.029	0.034	0.035	0.01	0.022	0.031	0.034	0.013	0.027	0.035	0.032	0.053	0.048	0.013	0.025	0.043	0.025	0.029	0.029	0.044	0.05	0.063	0.025	0.025	0.031	0.035	0.046	0.024	0.024	0.403	0.075	0.012	0.028	0.047	0.048	0.072	0.035	0.026	0.032	0.022	0.039	0.028
MtrunA17_Chr2g0328921	0.039	0.025	0.024	0.029	0.027	0.085	0.033	0.027	0.036	0.042	0.01	0.019	0.028	0.053	0.016	0.019	0.043	0.044	0.046	0.041	0.018	0.027	0.044	0.031	0.034	0.037	0.032	0.056	0.054	0.022	0.027	0.029	0.024	0.047	0.026	0.016	0.417	0.073	0.01	0.025	0.051	0.054	0.075	0.034	0.024	0.034	0.022	0.046	0.024
MtrunA17_Chr2g0331601	0.03	0.058	0.021	0.043	0.035	0.033	0.061	0.04	0.011	0.045	0.01	0.037	0.035	0.089	0.022	0.037	0.14	0.093	0.062	0.035	0.011	0.055	0.079	0.02	0.056	0.056	0.051	0.047	0.068	0.029	0.026	0.042	0.044	0.114	0.022	0.042	0.046	0.031	0.01	0.06	0.056	0.038	0.031	0.06	0.017	0.015	0.011	0.046	0.016
MtrunA17_Chr3g0079091	0.015	0.077	0.011	0.01	0.013	0.001	0.005	0.014	0.001	0.005	0	0	0.003	0.007	0.005	0	0.005	0.013	0.013	0	0.011	0.015	0.006	0	0.006	0.006	0.003	0.002	0.005	0.005	0	0.012	0.009	0.015	0.018	0.016	0.011	0.001	0.007	0.008	0.012	0.021	0.002	0.011	0.012	0	0	0.026	0.004
MtrunA17_Chr3g0082151	0.016	0	0.002	0.009	0.01	0.013	0.011	0.005	0.016	0.013	0.009	0.005	0.009	0.008	0.004	0.005	0.02	0.011	0.018	0.031	0.004	0.006	0.008	0.014	0.01	0.01	0.01	0.014	0.029	0.013	0.011	0.004	0.009	0.006	0.002	0.002	0.026	0.011	0.003	0.014	0.037	0.007	0.006	0.004	0.002	0.01	0.01	0.006	0.019
MtrunA17_Chr3g0123941	0.022	0.029	0.015	0.028	0.031	0.097	0.023	0.023	0.039	0.032	0.012	0.028	0.029	0.029	0.02	0.028	0.051	0.039	0.047	0.044	0.012	0.03	0.031	0.011	0.029	0.029	0.024	0.045	0.046	0.024	0.023	0.019	0.025	0.039	0.027	0.02	0.148	0.077	0.013	0.035	0.04	0.041	0.081	0.029	0.025	0.025	0.025	0.035	0.021
MtrunA17_Chr3g0141431	0.014	0.031	0.014	0.016	0.014	0.334	0.025	0.024	0.044	0.025	0.024	0.025	0.022	0.025	0.017	0.019	0.039	0.022	0.039	0.031	0.008	0.026	0.031	0.016	0.042	0.039	0.037	0.046	0.031	0.024	0.021	0.028	0.023	0.03	0.028	0.02	0.09	0.233	0.022	0.028	0.036	0.026	0.248	0.029	0.026	0.043	0.03	0.025	0.018
MtrunA17_Chr4g0012681/Medtr4g027435	0.026	0.053	0.017	0.027	0.038	0.025	0.033	0.034	0.021	0.04	0.006	0.022	0.024	0.036	0.02	0.014	0.032	0.037	0.043	0.021	0.029	0.038	0.024	0.017	0.032	0.029	0.025	0.019	0.03	0.013	0.022	0.035	0.024	0.037	0.045	0.045	0.058	0.024	0.016	0.04	0.043	0.054	0.022	0.031	0.029	0.013	0.01	0.058	0.011
MtrunA17_Chr4g0018761	0.029	0.027	0.031	0.026	0.031	0.036	0.017	0.034	0.028	0.022	0.001	0.026	0.029	0.021	0.025	0.023	0.032	0.033	0.02	0.035	0.014	0.021	0.018	0.047	0.038	0.035	0.028	0.049	0.057	0.038	0.017	0.041	0.04	0.022	0.01	0.031	0.046	0.03	0.011	0.044	0.06	0.037	0.031	0.029	0.007	0.023	0.021	0.042	0.017
MtrunA17_Chr4g0026521	0.036	0.04	0.017	0.028	0.025	0.094	0.045	0.023	0.039	0.031	0.007	0.025	0.03	0.035	0.011	0.026	0.046	0.033	0.055	0.057	0.01	0.028	0.047	0.026	0.033	0.033	0.037	0.052	0.058	0.026	0.029	0.035	0.031	0.052	0.027	0.022	0.392	0.073	0.012	0.036	0.051	0.043	0.072	0.033	0.024	0.033	0.022	0.029	0.024
MtrunA17_Chr4g0040571	0.015	0.023	0.01	0.017	0.02	0.304	0.016	0.025	0.048	0.028	0.031	0.016	0.017	0.025	0.012	0.014	0.027	0.022	0.032	0.023	0.009	0.015	0.023	0.013	0.024	0.023	0.031	0.05	0.033	0.018	0.018	0.022	0.021	0.024	0.03	0.017	0.079	0.271	0.024	0.021	0.034	0.028	0.302	0.024	0.043	0.036	0.029	0.025	0.008
MtrunA17_Chr4g0053341	0.034	0.032	0.01	0.037	0.036	0.101	0.054	0.034	0.029	0.045	0.01	0.024	0.035	0.046	0.011	0.035	0.052	0.049	0.057	0.064	0.013	0.035	0.065	0.037	0.043	0.043	0.051	0.062	0.083	0.034	0.039	0.039	0.044	0.065	0.029	0.03	0.384	0.083	0.013	0.038	0.055	0.051	0.082	0.039	0.023	0.029	0.018	0.033	0.024
MtrunA17_Chr4g0064011	0.009	0.026	0.028	0.019	0.035	0.021	0.023	0.04	0.011	0.02	0.001	0.01	0.013	0.026	0.026	0.017	0.032	0.043	0.027	0.028	0.012	0.033	0.034	0.032	0.049	0.049	0.046	0.032	0.021	0.023	0.025	0.027	0.035	0.045	0.011	0.034	0.029	0.017	0.008	0.028	0.048	0.014	0.017	0.072	0.014	0.003	0.005	0.03	0.037
MtrunA17_Chr4g0070801/Medtr4g125720	0.013	0.048	0.036	0.053	0.05	0.039	0.046	0.06	0.011	0.051	0.007	0.045	0.041	0.05	0.028	0.039	0.063	0.039	0.081	0.051	0.019	0.05	0.063	0.03	0.07	0.067	0.068	0.076	0.066	0.046	0.046	0.052	0.051	0.06	0.028	0.047	0.047	0.029	0.016	0.066	0.059	0.05	0.025	0.051	0.023	0.017	0.019	0.038	0.041
MtrunA17_Chr5g0414491	0.041	0.06	0.03	0.083	0.043	0.041	0.055	0.062	0.015	0.096	0.015	0.053	0.069	0.062	0.022	0.054	0.086	0.055	0.158	0.066	0.012	0.08	0.061	0.026	0.098	0.102	0.084	0.11	0.131	0.085	0.052	0.084	0.088	0.068	0.031	0.056	0.057	0.032	0.017	0.068	0.12	0.069	0.025	0.093	0.024	0.012	0.011	0.039	0.018
MtrunA17_Chr5g0422571	0.034	0.03	0.011	0.03	0.036	0.1	0.04	0.039	0.04	0.036	0.017	0.02	0.032	0.04	0.015	0.023	0.042	0.041	0.048	0.053	0.018	0.023	0.059	0.029	0.037	0.036	0.04	0.053	0.062	0.029	0.032	0.027	0.036	0.053	0.032	0.018	0.613	0.082	0.011	0.034	0.045	0.051	0.078	0.034	0.029	0.044	0.033	0.037	0.02
MtrunA17_Chr5g0423141	0.019	0.056	0.014	0.116	0.022	0.023	0.048	0.026	0.013	0.124	0.007	0.077	0.106	0.028	0.013	0.07	0.037	0.039	0.081	0.056	0.016	0.062	0.033	0.028	0.051	0.05	0.057	0.074	0.083	0.104	0.058	0.053	0.055	0.034	0.03	0.057	0.03	0.022	0.008	0.043	0.082	0.052	0.02	0.053	0.025	0.014	0.01	0.032	0.01
MtrunA17_Chr6g0479921	0.014	0.03	0.017	0.019	0.02	0.224	0.026	0.022	0.045	0.021	0.043	0.022	0.018	0.027	0.015	0.019	0.03	0.022	0.035	0.023	0.007	0.023	0.02	0.014	0.033	0.033	0.027	0.049	0.035	0.019	0.017	0.018	0.018	0.019	0.025	0.024	0.077	0.191	0.018	0.027	0.038	0.033	0.205	0.025	0.029	0.041	0.034	0.022	0.011
MtrunA17_Chr7g0214511	0.015	0.059	0.025	0.04	0.052	0.026	0.067	0.043	0.005	0.045	0.004	0.042	0.039	0.393	0.031	0.045	0.155	0.153	0.067	0.04	0.015	0.056	0.397	0.023	0.067	0.057	0.054	0.049	0.059	0.036	0.041	0.059	0.061	0.421	0.031	0.044	0.053	0.028	0.014	0.074	0.056	0.046	0.028	0.069	0.028	0.017	0.017	0.041	0.029
MtrunA17_Chr7g0239711	0.014	0.048	0.02	0.128	0.039	0.02	0.062	0.048	0.012	0.157	0.01	0.084	0.089	0.046	0.022	0.088	0.053	0.048	0.083	0.086	0.009	0.054	0.051	0.043	0.071	0.075	0.071	0.091	0.079	0.101	0.073	0.08	0.08	0.051	0.024	0.055	0.028	0.017	0.01	0.052	0.08	0.044	0.017	0.059	0.024	0.007	0.003	0.043	0.017
MtrunA17_Chr7g0250871	0.015	0.04	0.013	0.109	0.023	0.018	0.045	0.033	0.007	0.111	0.005	0.077	0.105	0.024	0.011	0.069	0.035	0.035	0.073	0.078	0.011	0.058	0.04	0.026	0.056	0.056	0.064	0.065	0.093	0.108	0.068	0.067	0.064	0.023	0.022	0.051	0.036	0.014	0.005	0.04	0.074	0.043	0.016	0.054	0.018	0.01	0.007	0.03	0.009
MtrunA17_Chr7g0255491	0.022	0.058	0.017	0.093	0.053	0.03	0.071	0.051	0.018	0.08	0.013	0.056	0.061	0.052	0.021	0.05	0.092	0.082	0.137	0.035	0.011	0.067	0.066	0.043	0.074	0.074	0.075	0.084	0.077	0.066	0.042	0.07	0.06	0.077	0.043	0.045	0.06	0.038	0.018	0.076	0.118	0.093	0.034	0.06	0.034	0.022	0.022	0.038	0.034
MtrunA17_Chr7g0255511	0.016	0.049	0.029	0.122	0.036	0.021	0.053	0.039	0.008	0.125	0.008	0.114	0.126	0.043	0.025	0.09	0.04	0.037	0.066	0.071	0.018	0.065	0.063	0.027	0.071	0.067	0.064	0.08	0.106	0.107	0.077	0.07	0.076	0.047	0.018	0.049	0.025	0.018	0.012	0.042	0.091	0.046	0.019	0.062	0.031	0.007	0.005	0.024	0.014
MtrunA17_Chr7g0258011	0.036	0.035	0.019	0.03	0.028	0.081	0.043	0.028	0.034	0.033	0.008	0.015	0.031	0.039	0.019	0.02	0.042	0.037	0.045	0.037	0.019	0.024	0.045	0.028	0.026	0.026	0.029	0.046	0.046	0.028	0.022	0.03	0.027	0.044	0.031	0.019	0.39	0.07	0.012	0.033	0.052	0.052	0.069	0.031	0.033	0.031	0.02	0.043	0.027
MtrunA17_Chr7g0263121	0.02	0.103	0.027	0.071	0.041	0.03	0.192	0.037	0.006	0.065	0.011	0.052	0.06	0.053	0.02	0.053	0.062	0.067	0.085	0.092	0.016	0.216	0.071	0.067	0.577	0.58	0.607	0.101	0.085	0.066	0.055	0.2	0.209	0.065	0.028	0.165	0.033	0.026	0.009	0.182	0.074	0.048	0.022	0.341	0.024	0.011	0.01	0.042	0.017
MtrunA17_Chr7g0263941	0.014	0.023	0.013	0.019	0.019	0.312	0.021	0.024	0.041	0.025	0.032	0.023	0.02	0.034	0.012	0.019	0.034	0.024	0.036	0.031	0.011	0.021	0.029	0.019	0.031	0.031	0.04	0.06	0.04	0.026	0.026	0.024	0.023	0.03	0.026	0.022	0.099	0.301	0.016	0.025	0.041	0.027	0.313	0.029	0.041	0.029	0.021	0.03	0.013
MtrunA17_Chr7g0265761	0.006	0.016	0.04	0.029	0.024	0.015	0.027	0.032	0.006	0.03	0.004	0.011	0.023	0.027	0.034	0.008	0.038	0.031	0.041	0.023	0.013	0.022	0.025	0.017	0.016	0.015	0.029	0.026	0.02	0.022	0.015	0.008	0.011	0.031	0.021	0.017	0.019	0.016	0.01	0.029	0.043	0.029	0.018	0.028	0.022	0.007	0.003	0.025	0.024
MtrunA17_Chr7g0268961	0.012	0.022	0.01	0.021	0.015	0.28	0.02	0.015	0.046	0.026	0.052	0.02	0.021	0.022	0.012	0.016	0.028	0.023	0.03	0.026	0.011	0.016	0.023	0.016	0.026	0.026	0.032	0.044	0.034	0.02	0.022	0.021	0.021	0.02	0.028	0.016	0.084	0.244	0.022	0.024	0.031	0.025	0.259	0.026	0.04	0.035	0.03	0.02	0.011
MtrunA17_Chr8g0352011	0.036	0.03	0.016	0.03	0.043	0.085	0.055	0.04	0.031	0.042	0.01	0.017	0.031	0.049	0.014	0.025	0.052	0.049	0.057	0.043	0.015	0.033	0.049	0.025	0.035	0.034	0.04	0.05	0.055	0.023	0.025	0.034	0.033	0.049	0.035	0.023	0.376	0.075	0.016	0.039	0.064	0.063	0.071	0.037	0.032	0.034	0.021	0.041	0.025
MtrunA17_Chr8g0353321	0.041	0.019	0.014	0.02	0.022	0.033	0.024	0.015	0.029	0.013	0.011	0.008	0.015	0.019	0.017	0.011	0.011	0.019	0.022	0.019	0.016	0.013	0.025	0.016	0.011	0.014	0.014	0.035	0.038	0.015	0.008	0.019	0.022	0.022	0.014	0.013	0.064	0.038	0.012	0.022	0.022	0.028	0.033	0.013	0.03	0.023	0.023	0.031	0.021
MtrunA17_Chr8g0373541	0.012	0.029	0.011	0.018	0.017	0.335	0.018	0.019	0.042	0.024	0.042	0.019	0.016	0.022	0.014	0.014	0.031	0.019	0.033	0.023	0.008	0.021	0.028	0.013	0.03	0.03	0.034	0.048	0.032	0.018	0.021	0.023	0.017	0.029	0.029	0.019	0.086	0.244	0.02	0.024	0.033	0.029	0.263	0.022	0.042	0.034	0.03	0.022	0.015
MtrunA17_Chr8g0375521	0.014	0.028	0.014	0.021	0.019	0.229	0.028	0.022	0.038	0.023	0.029	0.025	0.02	0.028	0.017	0.023	0.033	0.024	0.041	0.026	0.008	0.026	0.026	0.016	0.036	0.038	0.028	0.054	0.046	0.021	0.021	0.02	0.018	0.024	0.019	0.023	0.087	0.187	0.018	0.032	0.04	0.035	0.206	0.028	0.026	0.036	0.031	0.022	0.009
MtrunA17_Chr8g0376021	0.019	0.034	0.031	0.184	0.044	0.019	0.049	0.027	0.007	0.527	0.01	0.091	0.12	0.029	0.027	0.08	0.034	0.048	0.086	0.071	0.012	0.065	0.043	0.046	0.074	0.074	0.067	0.065	0.084	0.098	0.078	0.059	0.06	0.043	0.03	0.053	0.035	0.017	0.011	0.046	0.104	0.058	0.016	0.064	0.015	0.015	0.009	0.019	0.018
MtrunA17_Chr8g0382121	0.03	0.037	0.011	0.041	0.037	0.098	0.032	0.04	0.032	0.037	0.02	0.03	0.036	0.046	0.022	0.036	0.054	0.039	0.065	0.054	0.015	0.029	0.041	0.031	0.034	0.034	0.026	0.045	0.076	0.03	0.036	0.031	0.032	0.048	0.029	0.021	0.15	0.081	0.009	0.041	0.037	0.057	0.077	0.029	0.029	0.026	0.022	0.046	0.018
MtTFIIIA	0.045	0.022	0.004	0.019	0.03	0.03	0.025	0.013	0.025	0.014	0.013	0.009	0.011	0.022	0.008	0.007	0.014	0.03	0.02	0.016	0.016	0.015	0.024	0.01	0.015	0.017	0.015	0.022	0.03	0.02	0.007	0.024	0.036	0.024	0.035	0.016	0.063	0.037	0.017	0.025	0.012	0.024	0.036	0.021	0.022	0.019	0.022	0.034	0.016
[truncated: 169 more columns]
