# Supplementary material for: Genome-wide study of C2H2 zinc finger gene family in Medicago truncatula
Source: BMC Plant Biol. 2020 Aug 31;20:401. doi: 10.1186/s12870-020-02619-6 (PMC7460785; doi:10.1186/s12870-020-02619-6)
Supplement: Supplementary file 8 — Additional file 8. Classification of C2H2 motif in M.truncatula. [file 12870_2020_2619_MOESM8_ESM.xlsx]

## Sheet: Sheet1
Additional file 8. Classification of C2H2 motif in M.truncatula
Type of finger		Conserved motif sequence	Number of fingers
Q	Q1	QALGGHQNAH	28
	Q2	QALGGH(K/R)ASH	22
	Q3	QALGGHMR(R/K)H	12
	Q4	QALGGHMN(I/V)H	10
	Q5	QALGGHKR(C/S)H	10
	Q6	QALGGH	11
QM	QM1	ALGGH	18
	QM2	QGLGGHQNAH	2
	QM3	LGGH	8
	QM4	QALG_H	1
	QM5	Q_LAVH	4
	QM6	AL_GH	16
	QM7	L_GH	2
	QM8	A_ _GH	3
	QM9	QTLG_H	3
IDD		QNLQLHRRGH	19
Z	Z1	LWLHVKSVH	4
	Z2	LKFDLLPDLGRHHQAAH	3
	Z3	CTKLFHA(A/V)E(F/V)VYKHLKLKH	2
	Z4	W_CALC_VT	7
	Z5	C_KCGE	3
	Z6	N_ _LL_SHVQ	5
	Z7	C_ _ _GCG	15
	Z8	CTTCGLR_KS_DEH_SHMDWH	2
C		No conserved core sequence	127
