# Supplementary material for: Genome-wide study of C2H2 zinc finger gene family in Medicago truncatula
Source: BMC Plant Biol. 2020 Aug 31;20:401. doi: 10.1186/s12870-020-02619-6 (PMC7460785; doi:10.1186/s12870-020-02619-6)
Supplement: Supplementary file 9 — Additional file 9. Classification of C2H2 ZFPs in M.truncatula. [file 12870_2020_2619_MOESM9_ESM.xlsx]

## Sheet: Sheet1
Additional file 9. Classification of C2H2 ZFPs in M.truncatula
Groups of C2H2 ZFPs	Quantity
One C2H2 Zinc Finger	151
Two C2H2 Zinc Finger	38
Three C2H2 Zinc Finger	16
Four C2H2 Zinc Finger	9
Five C2H2 Zinc Finger	1
Six C2H2 Zinc Finger	2
Nine C2H2 Zinc Finger	1
