# Supplementary material for: Genome-wide study of C2H2 zinc finger gene family in Medicago truncatula
Source: BMC Plant Biol. 2020 Aug 31;20:401. doi: 10.1186/s12870-020-02619-6 (PMC7460785; doi:10.1186/s12870-020-02619-6)
Supplement: Supplementary file 10 — Additional file 10. EAR motif in C2H2 ZFPs with one zinc finger. ‘N.A.’ indicated that this C2H2 ZFP did not contain the EAR motif. [file 12870_2020_2619_MOESM10_ESM.xlsx]

## Sheet: Sheet1
Additional file 10. EAR motif in C2H2 ZFPs with one zinc finger
Gene ID	EAR Motifs
Medtr1g037750	N.A.
Medtr2g010870	N.A.
Medtr3g014030	N.A.
Medtr4g039400	N.A.
MtrunA17_Chr1g0151261/Medtr1g015930	N.A.
MtrunA17_Chr1g0151351/Medtr1g016010	N.A.
MtrunA17_Chr1g0156521/Medtr1g024980	N.A.
MtrunA17_Chr1g0162971	N.A.
MtrunA17_Chr1g0163001	N.A.
MtrunA17_Chr1g0164521	N.A.
MtrunA17_Chr1g0169591/Medtr1g047010	N.A.
MtrunA17_Chr1g0173841	N.A.
MtrunA17_Chr1g0174861/Medtr1g053530	N.A.
MtrunA17_Chr1g0179281/Medtr1g061130	N.A.
MtrunA17_Chr1g0180621/Medtr1g063190	N.A.
MtrunA17_Chr1g0185121	N.A.
MtrunA17_Chr1g0191991	N.A.
MtrunA17_Chr1g0196821/Medtr1g090240	N.A.
MtrunA17_Chr1g0198651/Medtr1g093095	N.A.
MtrunA17_Chr1g0199101/Medtr1g094115	N.A.
MtrunA17_Chr1g0200421	N.A.
MtrunA17_Chr1g0210821/Medtr1g112270	N.A.
MtrunA17_Chr2g0280501/Medtr2g010860	N.A.
MtrunA17_Chr2g0284671/Medtr2g017720	N.A.
MtrunA17_Chr2g0308891/Medtr2g061690	N.A.
MtrunA17_Chr2g0310101/Medtr2g067740	N.A.
MtrunA17_Chr2g0320341	N.A.
Medtr2g084815	N.A.
MtrunA17_Chr2g0321291	N.A.
MtrunA17_Chr2g0324241/Medtr2g090285	N.A.
MtrunA17_Chr2g0324991/Medtr2g090745	N.A.
MtrunA17_Chr2g0326381/Medtr2g093960	N.A.
MtrunA17_Chr2g0330171/Medtr2g099990	N.A.
MtrunA17_Chr2g0330461/Medtr2g100280	N.A.
MtrunA17_Chr3g0079091	N.A.
MtrunA17_Chr3g0082021/Medtr3g013960	N.A.
MtrunA17_Chr3g0082151	N.A.
MtrunA17_Chr3g0099331/Medtr3g052770	N.A.
MtrunA17_Chr3g0104431/Medtr3g463270	N.A.
MtrunA17_Chr3g0122071/Medtr3g084720	N.A.
MtrunA17_Chr3g0123941	N.A.
MtrunA17_Chr3g0137111/Medtr3g106230	N.A.
MtrunA17_Chr4g0026521	N.A.
MtrunA17_Chr4g0029521/Medtr4g059870	N.A.
MtrunA17_Chr4g0037071/Medtr4g073340	N.A.
MtrunA17_Chr4g0040571	N.A.
MtrunA17_Chr4g0042091/Medtr4g081420	N.A.
MtrunA17_Chr4g0053341	N.A.
MtrunA17_Chr4g0064011	N.A.
MtrunA17_Chr4g0070801/Medtr4g125720	N.A.
MtrunA17_Chr5g0399611/Medtr5g013150	N.A.
MtrunA17_Chr5g0406781/Medtr5g023870	N.A.
MtrunA17_Chr5g0409061/Medtr5g026530	N.A.
MtrunA17_Chr5g0422571	N.A.
MtrunA17_Chr5g0434391/Medtr5g077800	N.A.
MtrunA17_Chr6g0452881/Medtr6g011450	N.A.
MtrunA17_Chr7g0222371/Medtr7g022270	N.A.
MtrunA17_Chr7g0235691/Medtr7g056183	N.A.
MtrunA17_Chr7g0241531/Medtr7g066710	N.A.
MtrunA17_Chr7g0245981/Medtr7g075170	N.A.
MtrunA17_Chr7g0246011/Medtr7g075185	N.A.
MtrunA17_Chr7g0255971/Medtr7g089440	N.A.
MtrunA17_Chr7g0258011	N.A.
MtrunA17_Chr7g0265761	N.A.
MtrunA17_Chr7g0265781/Medtr7g103840	N.A.
MtrunA17_Chr7g0268961	N.A.
MtrunA17_Chr7g0270481/Medtr7g110170	N.A.
MtrunA17_Chr7g0271341/Medtr7g111520	N.A.
MtrunA17_Chr7g0271741/Medtr7g112060	N.A.
MtrunA17_Chr8g0342421/Medtr8g017210	N.A.
MtrunA17_Chr8g0352011	N.A.
MtrunA17_Chr8g0355141/Medtr8g043980	N.A.
MtrunA17_Chr8g0377811/Medtr8g081010	N.A.
MtrunA17_Chr8g0382121	N.A.
Medtr1g110710	1
Medtr2g084355	1
Medtr5g008310	1
Medtr5g008320	1
Medtr5g023880	1
Medtr5g023900	1
Medtr7g022980	1
MtrunA17_Chr1g0149811/Medtr1g013130	1
MtrunA17_Chr1g0153141/Medtr1g019050	1
MtrunA17_Chr1g0166461/Medtr1g041455	1
MtrunA17_Chr1g0168181/Medtr1g044225	1
MtrunA17_Chr1g0170601/Medtr1g048880	1
MtrunA17_Chr1g0175851/Medtr1g054450	1
MtrunA17_Chr1g0180581/Medtr1g063150	1
MtrunA17_Chr1g0181381	1
MtrunA17_Chr1g0184331/Medtr1g070250	1
MtrunA17_Chr1g0184381/Medtr1g070265	1
MtrunA17_Chr1g0187231/Medtr1g075430	1
MtrunA17_Chr1g0187511/Medtr1g075780	1
MtrunA17_Chr1g0187541/Medtr1g075840	1
MtrunA17_Chr1g0188901/Medtr1g077700	1
MtrunA17_Chr1g0209561	1
MtrunA17_Chr3g0079671/Medtr3g009410	1
MtrunA17_Chr3g0081121/Medtr3g011970	1
MtrunA17_Chr3g0081131/Medtr3g011990	1
MtrunA17_Chr3g0081141/Medtr3g012010	1
MtrunA17_Chr3g0112181/Medtr3g068095	1
MtrunA17_Chr3g0141431	1
MtrunA17_Chr4g0019471/Medtr4g039340	1
MtrunA17_Chr4g0019481/Medtr4g039380	1
MtrunA17_Chr4g0019551/Medtr4g039640	1
MtrunA17_Chr4g0031161/Medtr4g063510	1
MtrunA17_Chr4g0032111/Medtr4g064873	1
MtrunA17_Chr4g0057971/Medtr4g104230	1
MtrunA17_Chr4g0059921/Medtr4g107470	1
MtrunA17_Chr5g0396031/Medtr5g008280	1
MtrunA17_Chr5g0400571/Medtr5g014400	1
MtrunA17_Chr5g0406791/Medtr5g023910	1
MtrunA17_Chr5g0414491	1
MtrunA17_Chr5g0423141	1
MtrunA17_Chr5g0423491/Medtr5g056450	1
MtrunA17_Chr5g0435711/Medtr5g080660	1
MtrunA17_Chr6g0479921	1
MtrunA17_Chr7g0214511	1
MtrunA17_Chr7g0222361/Medtr7g022250	1
MtrunA17_Chr7g0222661/Medtr7g022960	1
MtrunA17_Chr7g0222671/Medtr7g023010	1
MtrunA17_Chr7g0224221/Medtr7g026977	1
MtrunA17_Chr7g0225091/Medtr7g028890	1
MtrunA17_Chr7g0225121/Medtr7g028915	1
MtrunA17_Chr7g0239441/Medtr7g063220	1
MtrunA17_Chr7g0239711	1
MtrunA17_Chr7g0250871	1
MtrunA17_Chr7g0251581/Medtr7g083210	1
MtrunA17_Chr7g0254221/Medtr7g086860	1
MtrunA17_Chr7g0255511	1
MtrunA17_Chr7g0263941	1
MtrunA17_Chr8g0373541	1
MtrunA17_Chr8g0375521	1
MtrunA17_Chr8R0156030/Medtr8g466760	1
Medtr1g058090	2
MtrunA17_Chr1g0161901/Medtr1g033340	2
MtrunA17_Chr1g0169521/Medtr1g046810	2
MtrunA17_Chr1g0187701/Medtr1g076050	2
MtrunA17_Chr1g0207691/Medtr1g107055	2
MtrunA17_Chr2g0315591/Medtr2g076060	2
MtrunA17_Chr2g0328921	2
MtrunA17_Chr2g0333741/Medtr2g104900	2
MtrunA17_Chr3g0110091/Medtr3g065020	2
MtrunA17_Chr3g0123681/Medtr3g086770	2
MtrunA17_Chr4g0001081/Medtr4g006575	2
MtrunA17_Chr4g0009461/Medtr4g021270	2
MtrunA17_Chr4g0072571/Medtr4g128340	2
MtrunA17_Chr5g0434121/Medtr5g077370	2
MtrunA17_Chr7g0255491	2
MtrunA17_Chr8g0376021	2
MtrunA17_Chr1g0193731/Medtr1g085590	3
