# Supplementary material for: Genome-wide study of C2H2 zinc finger gene family in Medicago truncatula
Source: BMC Plant Biol. 2020 Aug 31;20:401. doi: 10.1186/s12870-020-02619-6 (PMC7460785; doi:10.1186/s12870-020-02619-6)
Supplement: Supplementary file 13 — Additional file 13. The list of primers. [file 12870_2020_2619_MOESM13_ESM.xlsx]

## Sheet: Sheet1
Additional file 13. The list of primers.
Primer ID	Sequence (5'-3')	Product Length	Comment
MtACTIN-Q-F	GGAACTGGAATGGTGAAGGC	229 bp	qRT-PCR Primer
MtACTIN-Q-R	TGTGATGCCAGATCTTCTCC
MtGAPDH-Q-F	TTGCCCTCTGATTCCTCCTTG	103 bp	qRT-PCR Primer
MtGAPDH-Q-R	TGCCTACCGTCGATGTTTCAG
MtHELICASE-Q-F	GTACGAGGTCGGTGCTCTTG	121 bp	qRT-PCR Primer
MtHELICASE-Q-R	GCAACCGAAAATTGCACCATAC
MtrunA17_Chr1g0148041/Medtr1g009770-Q-F	TGGGCTGAAGGTCAAAAGAG	193 bp	qRT-PCR Primer
MtrunA17_Chr1g0148041/Medtr1g009770-Q-R	CTCATCAACATAACTGCTGG
MtrunA17_Chr1g0151261/Medtr1g015930-Q-F	AATGGGTTCTCAACCAACGC	240 bp	qRT-PCR Primer
MtrunA17_Chr1g0151261/Medtr1g015930-Q-R	CACCACTCACAAACCTCTCC
MtrunA17_Chr1g0151351/Medtr1g016010-Q-F	TCCTGGTCACCCAGACCCTG	245 bp	qRT-PCR Primer
MtrunA17_Chr1g0151351/Medtr1g016010-Q-R	GTGCCCTTGAAGGGTCATGG
MtrunA17_Chr1g0156521/Medtr1g024980-Q-F	CCTAGCAGGCTACCAATTCC	262 bp	qRT-PCR Primer
MtrunA17_Chr1g0156521/Medtr1g024980-Q-R	TGCATTCCTCGAACCGTTGG
MtrunA17_Chr1g0161901/Medtr1g033340-Q-F	AAGCCAGACATTAATCCAGG	284 bp	qRT-PCR Primer
MtrunA17_Chr1g0161901/Medtr1g033340-Q-R	TACCTTTCGGTAAACATCCC
MtrunA17_Chr1g0182181/Medtr1g067660-Q-F	AGTGCACCACATGCAACCGC	224 bp	qRT-PCR Primer
MtrunA17_Chr1g0182181/Medtr1g067660-Q-R	GTTGACGCTAATCTTGTGCC
MtrunA17_Chr1g0187231/Medtr1g075430-Q-F	GCTAAGGCTAGTAAGCAACC	194 bp	qRT-PCR Primer
MtrunA17_Chr1g0187231/Medtr1g075430-Q-R	TGGTAATTTGGTGCTGTCGG
MtrunA17_Chr1g0199511/Medtr1g094740-Q-F	AGGTTAGTACAGAATCCTGG	226 bp	qRT-PCR Primer
MtrunA17_Chr1g0199511/Medtr1g094740-Q-R	GCACGCTTGAAATAAAAGAC
MtrunA17_Chr2g0277381-Q-F	CACTGGTGGGAAGTGTATGC	304 bp	qRT-PCR Primer
MtrunA17_Chr2g0277381-Q-R	ACACACAAAATCCCTCTCCC
MtrunA17_Chr2g0320311/Medtr2g084315-Q-F	CACCTTCGATGACACTGAGC	261 bp	qRT-PCR Primer
MtrunA17_Chr2g0320311/Medtr2g084315-Q-R	GCTCTATGTCCACCCAACGC
MtrunA17_Chr2g0326381/Medtr2g093960-Q-F	TATTCTCCAGGAAAGACAGC	295 bp	qRT-PCR Primer
MtrunA17_Chr2g0326381/Medtr2g093960-Q-R	TCTAAATCAGAGTTTGCTCC
MtrunA17_Chr3g0086321/Medtr3g023750-Q-F	TCAAGGCAACCTGAGCAGCG	265 bp	qRT-PCR Primer
MtrunA17_Chr3g0086321/Medtr3g023750-Q-R	TATGATAGTCACATAGCTGG
MtrunA17_Chr3g0116441/Medtr3g075210-Q-F	TCCATGCTGCAGGTTAGTGC	231 bp	qRT-PCR Primer
MtrunA17_Chr3g0116441/Medtr3g075210-Q-R	CTAGAACACAAAGCTAAGGC
MtrunA17_Chr4g0012691/Medtr4g027440-Q-F	TCACACATGATGAACCTACC	251 bp	qRT-PCR Primer
MtrunA17_Chr4g0012691/Medtr4g027440-Q-R	TTGGATCGTGGTCCAGTTGG
MtrunA17_Chr4g0029521/Medtr4g059870-Q-F	TTTTCTCCAGGAAGGACAGC	226 bp	qRT-PCR Primer
MtrunA17_Chr4g0029521/Medtr4g059870-Q-R	GTGTAATTTCCCAATGGTGG
MtrunA17_Chr4g0037071/Medtr4g073340-Q-F	CATCGTCTCACTCACAAACC	238 bp	qRT-PCR Primer
MtrunA17_Chr4g0037071/Medtr4g073340-Q-R	AGCCCCTGCGCAGGATTTTG
MtrunA17_Chr4g0049671/Medtr4g093260-Q-F	GGAGGTTAAATAACTACTGGAGG	199 bp	qRT-PCR Primer
MtrunA17_Chr4g0049671/Medtr4g093260-Q-R	CTTTCTGCATTTGACTTTAGC
MtrunA17_Chr5g0400571/Medtr5g014400-Q-F	GAGTTCCGGTCAGCTCAAGC	170 bp	qRT-PCR Primer
MtrunA17_Chr5g0400571/Medtr5g014400-Q-R	TGGTAAAGAAGGCACAATCCAGC
MtrunA17_Chr5g0434121/Medtr5g077370-Q-F	CTTGAAGTAGAAGCTTGTGC	216 bp	qRT-PCR Primer
MtrunA17_Chr5g0434121/Medtr5g077370-Q-R	ATTACTGCTCTCAGAAGTGC
MtrunA17_Chr6g0452881/Medtr6g011450-Q-F	CCATCAATCCTCGTTGGTCG	251 bp	qRT-PCR Primer
MtrunA17_Chr6g0452881/Medtr6g011450-Q-R	TTTTGATCTGCAGACACCTC
MtrunA17_Chr7g0222831/Medtr7g023560-Q-F	GGGCAAGAGAGGTTGATAGC	232 bp	qRT-PCR Primer
MtrunA17_Chr7g0222831/Medtr7g023560-Q-R	GGTGTATGTAGCAATTGACC
MtrunA17_Chr7g0225251/Medtr7g029095-Q-F	ATGCAAGACATACTGCATCC	281 bp	qRT-PCR Primer
MtrunA17_Chr7g0225251/Medtr7g029095-Q-R	TTTGCGTTGAGACTTTATCC
MtrunA17_Chr7g0239441/Medtr7g063220-Q-F	TAGAAGAGATAGAGCCAAGC	227 bp	qRT-PCR Primer
MtrunA17_Chr7g0239441/Medtr7g063220-Q-R	AACCTAACCTAAGCTCAAGG
MtrunA17_Chr8g0373841/Medtr8g078700-Q-F	CGAGAATCGAAGTGGTTCGC	247 bp	qRT-PCR Primer
MtrunA17_Chr8g0373841/Medtr8g078700-Q-R	TTCAGCCCTTCTCCTGGTCC
TFIIIA-Q-F	TCAATTCAAAACGAGAGGCC	260 bp	qRT-PCR Primer
TFIIIA-Q-R	TTTCCACAGCCAATTTCAGG
TFIIIA-F	GTAGCCTCATTCATTCACTC	1232 bp	PCR Primer
TFIIIA-R	TCTACGCAATACAATCAACC
MtrunA17_Chr2g0277381-F	ATGGAGACTCACTACAATCAC	1128 bp	PCR Primer
MtrunA17_Chr2g0277381-R	TCAGTCTTCATATTCTGTTTCC
